# Supplementary material for: Comparative transcriptome analysis of genes involved in the drought stress response of two peanut (Arachis hypogaea L.) varieties
Source: BMC Plant Biol. 2021 Jan 27;21:64. doi: 10.1186/s12870-020-02761-1 (PMC7839228; doi:10.1186/s12870-020-02761-1)
Supplement: Supplementary file 2 — Additional file 2: Table S1. Phenotypic study of all tested varieties under PEG treatment.The table provides data on relative fresh weight (FW), wilt index (WI), leaf water loss and electrical conductivity of the tested varieties 24 h after simulated drought stress. [file 12870_2020_2761_MOESM2_ESM.xlsx]

## Sheet: Sheet1
Germplasm	Relative plant fresh weight	Withered index	Water loss rate of detached leaves	REC	The membership function	Level
NH16	0.316	0.13	0.706	0	0.288	23
FH18	0	0	0.471	0.746	0.304	22
FH24	0.499	0	0.127	0.78	0.352	21
NH23	0.602	0.13	0	0.947	0.42	20
BS1016	0.863	0	0.314	0.739	0.479	19
FH23	0.554	0.13	0.52	0.854	0.514	18
NH11	0.813	0	0.794	0.563	0.542	17
NH21	0.595	0.13	0.853	0.738	0.579	16
FH12	0.33	0.52	0.755	0.729	0.584	15
HY20	0.818	0.25	0.588	0.759	0.604	14
NH15	0.883	0.25	0.451	0.899	0.621	13
NH19	0.755	0.25	0.637	0.898	0.635	12
NH20	0.589	0.13	1	0.827	0.636	11
NH12	0.695	0.13	0.98	0.829	0.659	10
NH8	0.744	0.5	0.775	0.65	0.667	9
NH9	0.86	0.13	0.892	0.86	0.686	8
NH18	0.747	0.63	0.598	0.881	0.714	7
TY4	0.756	0.5	0.725	0.938	0.73	6
NH14	1	0.37	0.941	0.695	0.752	5
NH22	0.476	0.87	0.784	0.887	0.754	4
NH13	0.824	0.25	0.951	1	0.756	3
HY22	0.649	0.87	0.863	0.952	0.833	2
NH5	0.832	1	0.716	0.989	0.884	1
