# Supplementary material for: Comparative transcriptome analysis of genes involved in the drought stress response of two peanut (Arachis hypogaea L.) varieties
Source: BMC Plant Biol. 2021 Jan 27;21:64. doi: 10.1186/s12870-020-02761-1 (PMC7839228; doi:10.1186/s12870-020-02761-1)
Supplement: Supplementary file 3 — Additional file 3: Table S2. Summary of sequencing data quality. This table provides an overview of the sequencing data quality of peanut leaves under drought conditions. [file 12870_2020_2761_MOESM3_ESM.xlsx]

## Sheet: Sheet1
Samples	Clean reads	Clean bases	GC Content	%≥Q30
FH CK-1	25686803	7674962886	0.457	0.9502
FH CK-2	27346799	8168554922	0.4548	0.9535
FH CK-3	19779120	5902739388	0.4556	0.9509
FH DT1-1	31477321	9406747400	0.4568	0.9513
FH DT1-2	20559751	6151041858	0.4515	0.9472
FH DT1-3	21692628	6486843640	0.4572	0.9515
FH DT2-1	25418052	7594786524	0.4561	0.9495
FH DT2-2	27502417	8224006342	0.4513	0.9489
FH DT2-3	26137987	7809440274	0.452	0.9529
FH DT3-1	28512236	8519165610	0.4575	0.9462
FH DT3-2	22764076	6803788130	0.4562	0.9533
FH DT3-3	26064617	7787734452	0.4596	0.9511
NH CK-1	23802107	7117503268	0.4509	0.9508
NH CK-2	24052985	7197607166	0.4562	0.9488
NH CK-3	22942994	6857874290	0.4575	0.9528
NH DT1-1	24103890	7208067442	0.4564	0.9467
NH DT1-2	27202151	8127860790	0.4559	0.9507
NH DT1-3	22892811	6847081784	0.4537	0.9476
NH DT2-1	24804881	7408965994	0.4555	0.9514
NH DT2-2	22663112	6772042078	0.4537	0.9497
NH DT2-3	23101956	6902101946	0.4559	0.9493
NH DT3-1	27418202	8182983712	0.4576	0.9498
NH DT3-2	28276031	8448573000	0.4644	0.9501
NH DT3-3	20372478	6087268568	0.4528	0.9501
