# Supplementary material for: Comparative transcriptome analysis of genes involved in the drought stress response of two peanut (Arachis hypogaea L.) varieties
Source: BMC Plant Biol. 2021 Jan 27;21:64. doi: 10.1186/s12870-020-02761-1 (PMC7839228; doi:10.1186/s12870-020-02761-1)
Supplement: Supplementary file 4 — Additional file 4: Table S3. Functional comments for DEGs. This table provides the result of functional annotation of the identified DEG. [file 12870_2020_2761_MOESM4_ESM.xlsx]

## Sheet: Sheet1
DEG Set	Total	COG	GO	KEGG	KOG	NR	Pfam	Swiss-Prot	Egg NOG
FH CK vs FH DT1	7874	3151	4291	2915	4228	7862	6717	5884	7634
FH CK vs FH DT2	9254	3837	5139	3496	5000	9243	7910	6939	8959
FH CK vs FH DT3	11015	4441	6031	4266	5988	10999	9361	8186	10663
NH CK vs NH DT1	4446	1882	2435	1630	2395	4439	3860	3383	4342
NH CK vs NH DT2	5711	2476	3274	2151	3106	5703	4974	4390	5579
NH CK vs NH DT3	5682	2334	3183	2169	3074	5673	4899	4290	5525
