# Supplementary material for: Comparative transcriptome analysis of genes involved in the drought stress response of two peanut (Arachis hypogaea L.) varieties
Source: BMC Plant Biol. 2021 Jan 27;21:64. doi: 10.1186/s12870-020-02761-1 (PMC7839228; doi:10.1186/s12870-020-02761-1)
Supplement: Supplementary file 5 — Additional file 5: Table S4. Enrichment results by KEGG pathway in FH18. This table provides the number of enrichment genes and the expression level of enrichment genes. [file 12870_2020_2761_MOESM5_ESM.xls]

#ID	FH CK1	FH CK2	FH CK3	FH DT1-1	FH DT1-2	FH DT1-3	FH DT2-1	FH DT2-2	FH DT2-3	FH DT3-1	FH DT3-2	FH DT3-3
Arachis_hypogaea_newGene_10790	0	0.004003	0	0.265235	0	0	0.436306	0.805464	0.151662	0.672734	0.825525	0.728905
Arachis_hypogaea_newGene_11593	0.028666	0	0	1.513387	0.729988	1.919572	1.605213	1.736864	1.845263	2.0216	1.454077	1.707282
Arachis_hypogaea_newGene_12529	5.559974	7.667979	7.260456	2.624547	3.64627	2.246067	1.426962	1.538355	1.5465	0.597552	1.275901	1.337363
Arachis_hypogaea_newGene_15395	3.110637	2.609257	2.963558	1.050044	1.00395	0.708447	0.698057	1.605017	2.012596	0.24688	1.014942	0.938375
Arachis_hypogaea_newGene_16277	2.328478	3.076833	2.374994	0.236219	0.469126	0.055685	0.227796	0.745023	0.056801	0.226229	0	0.524063
Arachis_hypogaea_newGene_17322	1.949676	1.414123	2.81488	0.613947	0.238903	0.196919	0.774563	1.06021	0.448835	0.230599	0.161607	0.2502
Arachis_hypogaea_newGene_19267	196.483322	153.498795	198.454773	111.864845	125.478378	117.72094	73.857384	58.168259	84.167702	27.180035	17.15164	20.792526
Arachis_hypogaea_newGene_19703	0.133411	0	0.087206	0.213924	0	0.119112	0	0.2975	0.457252	0.940124	0.528046	0.776448
Arachis_hypogaea_newGene_20234	14.533428	11.576031	10.966717	11.402349	12.611016	11.574419	17.285246	20.351938	13.887223	27.88431	29.236816	20.471031
Arachis_hypogaea_newGene_20534	0.713405	0.543368	1.025534	0.5171	0.347511	0.205364	1.361128	1.950019	0.601122	6.46374	3.839366	5.896415
Arachis_hypogaea_newGene_2177	23.857866	17.995737	15.539872	3.016559	4.685294	2.12886	4.016911	1.726478	0	1.748349	0.844184	2.30343
Arachis_hypogaea_newGene_2619	0	0.829739	0	3.708527	3.622957	2.964336	4.235908	4.34282	4.196835	2.626598	2.519803	0.825325
Arachis_hypogaea_newGene_3026	0.043295	0.070707	0.117389	9.430047	6.530834	10.52267	12.002818	17.760053	7.019724	6.947308	9.500854	8.852443
Arachis_hypogaea_newGene_4127	1.171883	1.352318	1.52052	0.030336	0.244932	0	0.117354	0	0.180136	0.258349	0	0.295454
Arachis_hypogaea_newGene_7026	147.875336	72.401741	192.763107	551.436951	290.663757	504.380432	174.77005	202.764038	187.15329	218.297668	163.689758	359.237793
Arachis_hypogaea_newGene_8922	2.793548	3.932402	1.032773	0	0	0.699561	0	0	0	0.593685	0	0.815967
Arachis_hypogaea_newGene_9227	98.811607	53.70993	117.526535	394.034363	207.220276	377.084137	165.30159	169.503326	151.514175	190.656509	159.38208	295.21405
arahy.Tifrunner.gnm1.ann1.0003EL	19.066845	23.110044	22.334694	152.204548	100.72869	130.644706	116.701598	131.341471	108.215266	110.08178	114.947196	81.167427
arahy.Tifrunner.gnm1.ann1.0034KJ	4.844313	2.437766	4.175653	4.619522	5.800956	7.987771	16.181703	14.729593	8.530512	37.440692	26.154689	14.623185
arahy.Tifrunner.gnm1.ann1.01TYUM	7.763539	6.087811	7.202844	3.416346	3.873977	4.028425	4.765921	3.572466	2.795517	1.877949	1.395791	3.075157
arahy.Tifrunner.gnm1.ann1.01U1VE	45.441138	48.364807	43.712833	33.781418	25.404726	38.888002	40.713502	32.387709	35.254819	9.591399	14.047779	7.668365
arahy.Tifrunner.gnm1.ann1.04U8N5	8.678274	10.959773	10.046834	3.65885	4.720676	4.111623	2.914814	2.312274	3.328144	3.855718	3.507743	4.523614
arahy.Tifrunner.gnm1.ann1.05E95R	2.95333	2.753383	1.624084	0.714777	0.866429	0.696357	0.793232	1.152692	0.711368	1.641612	0.772277	2.607141
arahy.Tifrunner.gnm1.ann1.05HDV3	0.05741	0.118324	0	0.55529	0	0.066766	0.507773	0.812584	0.468928	1.370621	1.68535	0.83207
arahy.Tifrunner.gnm1.ann1.05U4MR	0.240087	0.63442	0.38963	1.741603	1.888716	1.518183	2.044638	2.450142	2.052103	2.178206	1.721957	2.479439
arahy.Tifrunner.gnm1.ann1.061K9L	5.227685	7.480534	4.213107	0.781831	3.404102	1.58595	2.445782	2.5039	2.920688	1.013207	0.879536	2.610455
arahy.Tifrunner.gnm1.ann1.06X6UX	5.13561	5.823105	5.70148	12.290177	11.417757	12.175905	16.073916	14.404092	13.83042	16.129852	16.490705	14.577657
arahy.Tifrunner.gnm1.ann1.09KNS5	408.541168	358.369537	485.576721	243.555969	261.758942	227.275391	144.295166	116.902817	156.498001	59.550362	33.994328	44.628399
arahy.Tifrunner.gnm1.ann1.09V7NE	3.696495	3.071694	1.903442	3.619598	5.196787	3.380575	13.673994	10.235279	10.396464	5.916263	4.074623	2.796507
arahy.Tifrunner.gnm1.ann1.0B41PU	19.303472	26.20664	19.732886	10.100526	11.047882	10.562899	10.737946	10.457288	13.711879	7.337881	6.975921	6.780372
arahy.Tifrunner.gnm1.ann1.0B4MFB	6.253886	4.747448	8.763548	40.460117	34.477604	52.767128	19.515266	20.367264	20.788721	13.428601	13.606634	41.066216
arahy.Tifrunner.gnm1.ann1.0BBG36	6.395654	6.577227	7.971128	3.008335	5.468859	3.149248	2.313408	3.066893	3.340856	1.650983	1.559435	2.017983
arahy.Tifrunner.gnm1.ann1.0D25G8	5.607074	3.372095	3.01695	0.104901	0.630659	0.35231	0.575463	0.673378	0.461188	0.234204	0.330593	0.872137
arahy.Tifrunner.gnm1.ann1.0G9KRE	0.447617	0.151599	0.896073	1.238117	0.909604	1.150014	1.383023	1.630098	1.666626	1.492029	1.918131	3.11272
arahy.Tifrunner.gnm1.ann1.0GG7BD	169.034817	128.924905	189.277931	146.462997	138.591949	130.176776	87.374107	74.054872	77.320908	43.885676	28.201453	24.860732
arahy.Tifrunner.gnm1.ann1.0II3I9	15.82278	16.714506	23.745119	247.583702	233.259362	286.226761	260.180947	297.803583	203.126852	411.182598	505.977885	309.33285
arahy.Tifrunner.gnm1.ann1.0INE4H	1.771073	0.923455	1.174369	3.147102	2.384558	3.61256	4.45224	4.962678	4.925758	4.634003	4.339899	6.510423
arahy.Tifrunner.gnm1.ann1.0IPZ2W	2.956274	3.618913	2.210582	0	1.196096	0.896598	1.022777	0	0	0	0.386594	0
arahy.Tifrunner.gnm1.ann1.0IZ382	15.733615	16.842125	15.802452	6.742089	14.899506	7.775908	10.517281	10.71831	10.440895	6.785013	5.682252	6.922255
arahy.Tifrunner.gnm1.ann1.0JH0K6	9.533307	9.443718	7.086733	28.291785	23.015791	26.063218	18.667725	20.166455	14.459357	20.895046	21.084322	21.798011
arahy.Tifrunner.gnm1.ann1.0NW365	2.108314	3.564472	4.038446	0.617485	1.09971	0.617644	0.891379	0.606687	1.008719	2.29811	0.786239	3.252861
arahy.Tifrunner.gnm1.ann1.0Q5BJB	29.84044	13.340926	17.186551	1.966327	5.290603	2.081856	1.869818	1.244865	2.739829	0.446168	0.509908	0.798475
arahy.Tifrunner.gnm1.ann1.0QZ944	24.227319	19.710382	21.603628	4.813921	8.391082	4.551793	6.615303	5.053	5.472457	1.702404	1.348098	2.018056
arahy.Tifrunner.gnm1.ann1.0T2RHF	8.046786	7.666042	7.5038	12.24966	7.886879	9.762333	21.442354	19.045517	22.702429	15.688834	19.453637	24.520772
arahy.Tifrunner.gnm1.ann1.0T6MFC	2.527065	1.469511	1.188606	11.531176	3.114896	10.301757	27.018965	22.964861	18.931585	36.068331	44.573736	27.481622
arahy.Tifrunner.gnm1.ann1.0TK6RU	124.818479	80.356479	112.166007	30.428913	12.296994	13.100968	13.013501	16.783323	15.356349	3.418511	5.422903	4.287478
arahy.Tifrunner.gnm1.ann1.0U8PS9	2.800825	2.215684	3.793032	12.009249	3.502546	6.242347	21.64423	36.370964	16.723707	83.479027	69.640327	64.252403
arahy.Tifrunner.gnm1.ann1.0V01Q6	0.195421	0.218853	0.304786	0.376476	0.400964	0.710453	0.831646	0.670146	0.472247	1.300765	1.384627	0.486113
arahy.Tifrunner.gnm1.ann1.0W74TV	1.75584	1.228839	1.096979	1.662115	2.411693	1.75734	2.955681	2.802482	3.637489	2.933235	2.215017	2.809233
arahy.Tifrunner.gnm1.ann1.0XA03X	4.914043	8.043119	7.492335	138.887512	69.905235	117.16806	112.370071	107.086563	105.488211	157.625583	157.238754	126.833417
arahy.Tifrunner.gnm1.ann1.0XII0R	6.844104	6.327757	7.51422	14.055875	13.962808	17.177175	11.660463	8.562243	11.428858	7.307329	7.98575	8.176746
arahy.Tifrunner.gnm1.ann1.0Y0851	9.739264	7.881474	4.702674	2.988748	2.785833	1.555543	0.612157	2.848197	1.500003	0.262667	0.631001	0.782453
arahy.Tifrunner.gnm1.ann1.10ET88	18.872372	11.989894	13.870921	7.376794	9.861439	8.004896	8.378061	7.249366	8.04567	3.813191	3.595142	4.217696
arahy.Tifrunner.gnm1.ann1.10QB4Z	1.19122	2.572109	2.048728	7.207727	8.506428	6.696662	6.747549	7.000362	8.671728	6.509337	9.834874	4.394994
arahy.Tifrunner.gnm1.ann1.110G34	86.877586	75.330856	90.523003	74.366516	97.428879	87.230217	53.833439	48.029175	66.278114	29.305107	22.429485	22.044569
arahy.Tifrunner.gnm1.ann1.12HLQD	1.557433	1.602167	4.162302	11.174449	4.326617	8.475417	26.710907	46.435204	31.911303	83.438515	83.854477	56.003086
arahy.Tifrunner.gnm1.ann1.14YEDZ	78.623078	18.376371	62.650528	23.074309	34.587388	34.556724	12.747489	9.533518	10.282663	7.922649	0.423109	1.037613
arahy.Tifrunner.gnm1.ann1.159H25	39.516273	45.240476	51.337151	79.19558	63.557183	62.064144	129.140354	149.474042	126.626021	177.142289	167.956485	143.438198
arahy.Tifrunner.gnm1.ann1.18QE6Y	1.336131	1.840345	6.969059	11.624691	9.546148	36.027514	22.513272	29.848352	37.98419	7.603831	25.807939	9.484619
arahy.Tifrunner.gnm1.ann1.18YQBF	561.260803	423.563751	613.463135	483.840759	607.94989	459.788605	356.574707	278.343506	360.817932	88.944824	49.976944	56.065277
arahy.Tifrunner.gnm1.ann1.18Z3WC	24.584606	33.403988	40.503236	19.443529	28.919584	24.89291	13.47757	9.369534	14.685085	6.021012	6.059918	8.648337
arahy.Tifrunner.gnm1.ann1.1944SK	471.232173	352.359467	513.555717	284.564859	414.121361	344.595957	160.754625	142.239058	184.670116	65.995352	41.519341	69.505427
arahy.Tifrunner.gnm1.ann1.1B2UBR	733.492788	526.141052	813.993546	532.321712	581.811256	641.423128	366.482308	312.603865	358.133342	123.565916	82.927048	71.862018
arahy.Tifrunner.gnm1.ann1.1EXH41	1.711929	3.021363	2.085329	0	0.210721	0.712682	0.36453	0	0	0	0.106382	0
arahy.Tifrunner.gnm1.ann1.1FPN7V	0.651572	1.36807	1.495271	70.629456	24.529266	57.326477	65.05687	76.267792	35.049046	124.191162	138.807938	85.851204
arahy.Tifrunner.gnm1.ann1.1GV9IW	7.458466	7.323515	7.68941	2.249424	1.456789	3.134615	2.128512	2.736107	2.698494	0.691204	1.105599	2.064459
arahy.Tifrunner.gnm1.ann1.1LRU74	8.594727	7.923282	7.04998	4.929454	4.633062	4.274089	4.96062	6.290858	6.824269	2.193996	2.258643	3.360413
arahy.Tifrunner.gnm1.ann1.1PFK72	8.611873	7.169432	6.557847	2.119101	3.079247	2.446875	2.4683	2.802036	2.415546	1.191282	0.982975	1.798584
arahy.Tifrunner.gnm1.ann1.1S754L	8.005073	7.320695	8.041476	4.273122	4.610336	3.730578	4.053365	3.45005	5.509913	2.184429	3.00714	4.202025
arahy.Tifrunner.gnm1.ann1.1T0QE3	18.521268	15.342737	15.578349	20.168532	24.022008	23.375043	23.801841	22.412491	20.636013	43.37756	47.638471	51.99166
arahy.Tifrunner.gnm1.ann1.1T3PYK	12.566565	12.52813	15.729242	1.20059	4.632646	1.69936	3.113112	2.491551	3.075364	1.034248	1.33679	1.808246
arahy.Tifrunner.gnm1.ann1.1W477Y	15.033129	16.110329	21.929536	218.41121	116.096485	193.204066	231.809277	216.687391	223.696437	182.371104	180.838788	203.436862
arahy.Tifrunner.gnm1.ann1.1WBZ5F	2.051709	1.664831	2.045534	0.55047	0.375725	0.384365	0.692636	1.000151	1.107324	0.656255	1.214291	1.997218
arahy.Tifrunner.gnm1.ann1.1X31DU	15.760828	8.293863	7.918763	5.377906	6.215928	5.315881	8.125728	8.068325	7.917736	2.410746	2.827105	3.097878
arahy.Tifrunner.gnm1.ann1.1YYJ7Z	0	0	0	0.200536	0.06412	0.304391	3.157362	5.383031	0.539628	48.585368	62.315975	42.433031
arahy.Tifrunner.gnm1.ann1.20061H	82.024672	69.826025	83.609978	50.438997	34.84229	35.847689	35.300753	30.666289	30.879379	50.764538	40.306282	65.45907
arahy.Tifrunner.gnm1.ann1.22AMRS	187.009872	221.348656	192.324707	72.963821	177.096451	110.687263	32.293579	23.156851	54.673359	4.173393	7.36499	2.928838
arahy.Tifrunner.gnm1.ann1.23PF6N	111.808703	113.347254	142.794726	83.51616	71.734369	67.482888	77.494405	65.556021	78.0082	34.150397	34.627708	35.051149
arahy.Tifrunner.gnm1.ann1.24C55C	17.891316	17.176692	21.442148	14.644958	13.528874	13.083664	11.455695	10.00439	14.489126	6.202499	5.203137	8.303812
arahy.Tifrunner.gnm1.ann1.251GCH	0.43535	0.29491	0.317217	2.467842	0.798035	2.558598	5.046751	5.180825	2.018643	26.527503	22.346673	22.063787
arahy.Tifrunner.gnm1.ann1.27TAQT	22.328961	21.023688	30.416011	1.813046	4.279381	2.276429	1.079399	1.50552	1.692725	2.172324	1.179881	2.573091
arahy.Tifrunner.gnm1.ann1.28J7Y2	30.708247	12.579006	20.029421	7.377696	6.905021	9.694161	6.996674	6.885867	3.415393	1.88903	1.1131	3.636419
arahy.Tifrunner.gnm1.ann1.28RV6S	7.469389	6.556795	5.52314	0.710603	1.643526	0.802151	1.296408	0.598136	1.728348	0.779622	0.457738	1.842155
arahy.Tifrunner.gnm1.ann1.28TKL1	0.126961	0.130766	0.663155	32.413446	15.606812	35.311201	85.824876	76.292568	32.50634	189.541005	134.482718	147.310881
arahy.Tifrunner.gnm1.ann1.2C7VNA	105.545946	88.297729	161.356583	20.483618	21.725174	18.21559	13.435137	11.999679	8.592249	10.257294	5.48934	7.535948
arahy.Tifrunner.gnm1.ann1.2F1L5Z	77.228653	75.388573	91.316917	4.871427	13.750774	7.052728	6.225429	4.284446	6.890201	3.011889	2.095703	2.663012
arahy.Tifrunner.gnm1.ann1.2F8F1S	8.68776	8.29335	8.956195	0.921326	1.570067	0.966914	1.557046	1.281654	1.527317	1.226562	0.504699	1.296386
arahy.Tifrunner.gnm1.ann1.2FHK03	5.658086	4.725899	7.210418	1.252173	1.987311	1.16329	1.247534	1.134128	1.47733	3.164591	2.827019	3.143156
arahy.Tifrunner.gnm1.ann1.2I1I1C	13.339013	17.839246	23.786035	8.002331	9.066536	10.039063	10.268146	3.760751	3.119801	3.164887	2.308348	4.543223
arahy.Tifrunner.gnm1.ann1.2K29ML	2.42012	2.33631	2.392034	4.599691	3.355213	3.761766	5.123665	4.892004	4.200214	4.988242	3.063329	4.962968
arahy.Tifrunner.gnm1.ann1.2KW6XR	314.035278	254.161255	365.902863	177.71701	176.234619	160.161575	75.359711	103.529106	94.023323	120.913506	72.946243	208.856491
arahy.Tifrunner.gnm1.ann1.2LE04G	0.868686	0.833718	0.658373	0.754462	1.235387	0.965782	2.152449	1.928076	2.27223	1.841508	1.596234	1.901755
arahy.Tifrunner.gnm1.ann1.2N4ZV5	1.750274	1.267898	2.192135	23.655164	9.210782	20.806342	45.194442	52.304205	42.101954	78.404585	100.464246	47.985817
arahy.Tifrunner.gnm1.ann1.2QK23Q	11.298222	12.656099	8.840948	36.368679	31.409866	33.089603	73.342857	70.614731	68.937271	64.978485	85.56781	36.489548
arahy.Tifrunner.gnm1.ann1.2W1XFU	55.644779	28.920881	45.489727	13.994072	27.492706	20.910086	13.928158	11.095032	18.606972	8.075627	3.967369	5.42507
arahy.Tifrunner.gnm1.ann1.2WV311	2.792481	5.446602	2.65839	2.02386	2.860873	1.648134	1.825711	2.219304	1.835426	0.667486	0.197653	0.598875
arahy.Tifrunner.gnm1.ann1.2XQ2YI	4.328464	4.772569	4.061233	4.642316	4.910246	5.556764	6.908106	9.40612	6.539026	8.733845	10.699089	7.455008
arahy.Tifrunner.gnm1.ann1.2YC2I5	11.292028	13.230393	11.076443	6.582052	3.47504	8.47998	6.875389	4.574285	7.113663	3.071986	2.885513	4.900757
arahy.Tifrunner.gnm1.ann1.30A6BG	397.404342	320.070644	459.657187	268.221596	345.190821	292.127305	121.74223	140.859435	140.099424	53.670065	30.698038	29.861224
arahy.Tifrunner.gnm1.ann1.31R89H	0.465286	0.870972	0.992893	0.140831	0.224831	0.286819	0.158417	0.14396	0.105602	0	0.018016	0.033041
arahy.Tifrunner.gnm1.ann1.31RF02	2.804306	7.118489	5.663653	16.391287	20.347164	17.1093	16.277916	18.270847	17.945082	20.726989	31.652745	13.630255
arahy.Tifrunner.gnm1.ann1.326DW3	1.486141	0.7153	1.119276	12.587953	15.15817	7.030735	46.006845	33.355265	31.117638	22.089077	20.530544	28.456148
arahy.Tifrunner.gnm1.ann1.333C3Q	19.039829	11.256304	17.65019	7.264959	7.113265	6.498523	6.373001	5.409176	4.335308	3.447073	1.798118	2.059804
arahy.Tifrunner.gnm1.ann1.34CRUF	1.382646	1.207165	1.948189	14.705069	11.926046	15.895786	10.5021	17.393091	10.234962	21.918934	32.181282	31.331043
arahy.Tifrunner.gnm1.ann1.382XQL	7.998431	9.052337	6.514817	6.68865	6.632048	6.301598	10.73134	11.260735	9.808345	14.708411	13.531487	14.222301
arahy.Tifrunner.gnm1.ann1.38NM2G	93.273361	86.218891	96.845741	63.219769	55.040482	53.855629	45.001335	38.492245	45.821671	34.00848	25.747416	37.965334
arahy.Tifrunner.gnm1.ann1.397P62	6.750342	5.714906	7.966911	1.686093	3.572022	2.906026	2.040165	2.749677	2.208859	1.799566	1.480776	2.272437
arahy.Tifrunner.gnm1.ann1.39CHZ5	7.367168	7.795446	8.58147	26.804142	25.488253	31.099623	20.153111	19.418226	20.556746	15.044005	19.554567	6.331941
arahy.Tifrunner.gnm1.ann1.39S8LV	187.559219	159.411224	218.751465	96.264328	73.303856	68.82563	38.210281	37.590187	39.199738	21.301037	19.189869	19.177702
arahy.Tifrunner.gnm1.ann1.3B1CVE	1.151843	0.986838	0.835484	0.78513	1.448291	2.517146	0.46177	0.643389	1.145952	0.119234	0.192566	0.340143
arahy.Tifrunner.gnm1.ann1.3BKK3V	27.832634	41.481518	48.195408	32.75558	45.105831	29.807276	33.065609	27.268515	36.776746	13.226207	12.337027	11.294864
arahy.Tifrunner.gnm1.ann1.3CBS5R	19.26614	21.983161	10.23405	4.360013	8.126949	3.642607	7.553033	6.037939	7.037424	2.389691	2.031119	2.178041
arahy.Tifrunner.gnm1.ann1.3DBG0K	237.134358	280.577449	296.631626	103.040609	123.946789	88.237356	65.284227	59.908123	61.866988	53.086928	31.939639	36.537618
arahy.Tifrunner.gnm1.ann1.3E1AF2	0.012906	0.0303	0	0.318003	0.268107	0.341564	3.206428	4.825773	0.878029	6.234159	6.205182	9.845268
arahy.Tifrunner.gnm1.ann1.3EVA1Y	25.611145	22.629349	25.741444	46.562359	37.311532	51.70073	44.327784	53.559544	40.078258	75.793391	89.402406	65.12759
arahy.Tifrunner.gnm1.ann1.3HRB74	0.297524	0.012662	0.217457	23.717831	17.465068	34.382118	6.481161	11.314484	5.050605	2.941419	2.866851	4.024778
arahy.Tifrunner.gnm1.ann1.3P38HT	2.950651	5.787845	4.793083	6.619453	11.309491	6.013029	12.160193	9.886971	13.635231	5.211442	6.608749	3.664593
arahy.Tifrunner.gnm1.ann1.3PP5US	11.3957	7.002132	15.729378	4.505079	4.919276	5.272836	7.492905	4.397823	5.128767	3.055129	1.469438	0.566611
arahy.Tifrunner.gnm1.ann1.3PZ9K2	29.392729	21.911995	25.12343	7.41667	12.873867	10.428668	15.772557	14.780105	12.161066	15.489924	11.228263	15.56927
arahy.Tifrunner.gnm1.ann1.3S2NJ4	0.717411	0.584681	0.649791	0.258603	0.169636	0.217454	0.031259	0.095826	0.276635	0.090158	0.105419	0.143708
arahy.Tifrunner.gnm1.ann1.3UI9Y2	4.997524	3.803123	4.615616	5.679709	4.514721	4.441665	7.091656	7.218992	7.716027	10.250659	13.516827	15.720741
arahy.Tifrunner.gnm1.ann1.3V8BTX	0.353909	0.64007	0.413989	1.523407	1.370755	1.928439	2.213135	1.638377	1.223803	1.440957	3.428885	1.613581
arahy.Tifrunner.gnm1.ann1.3VL916	6.266404	11.342407	9.089586	1.857112	1.895426	3.392624	2.222383	1.732077	2.629552	0.331487	1.552874	0.511508
arahy.Tifrunner.gnm1.ann1.3WFA2L	35.794231	32.479052	31.967058	11.35564	17.508167	15.278873	6.881383	6.997473	9.271421	2.460322	1.872374	7.31317
arahy.Tifrunner.gnm1.ann1.3YC2HT	23.139675	20.771806	22.40608	10.185772	12.588658	8.536384	7.698377	6.681341	11.067404	8.988032	7.331233	18.851619
arahy.Tifrunner.gnm1.ann1.3ZSM3L	15.095812	10.745012	16.933853	3.588579	5.952077	3.094106	1.782428	2.005378	3.315979	0.994248	1.026854	0.516311
arahy.Tifrunner.gnm1.ann1.40LNQG	4.005639	4.030557	3.412535	16.197579	9.802226	10.776845	10.253636	9.066163	12.20583	9.157296	9.441593	10.920766
arahy.Tifrunner.gnm1.ann1.40T6WH	12.286924	11.134731	15.778393	31.336275	20.734823	23.03616	29.879683	36.239174	29.48847	48.455582	41.178707	51.973049
arahy.Tifrunner.gnm1.ann1.41Y8SN	1.306366	0.883666	0.781678	4.101278	2.983004	3.712355	7.293626	7.200877	6.759982	5.361687	7.128463	2.455867
arahy.Tifrunner.gnm1.ann1.42WI7N	2.805043	8.635706	6.09871	282.804443	105.693192	269.238098	356.779602	439.057556	304.603119	527.826416	572.713619	135.589737
arahy.Tifrunner.gnm1.ann1.4585DL	11.679906	12.96569	11.764393	139.118896	69.450562	125.129921	148.165024	111.270874	126.194778	84.590057	107.630501	70.120995
arahy.Tifrunner.gnm1.ann1.477F6P	6.598731	6.156412	7.915173	1.752657	3.557377	3.068759	2.258738	1.683608	3.652902	0.411571	0.625906	0.572603
arahy.Tifrunner.gnm1.ann1.47WA7Y	0.740457	0.773578	1.111013	0	0.041351	0	0.033539	0.051702	0	0.161968	0.049629	0.055135
arahy.Tifrunner.gnm1.ann1.49ZYT6	292.311401	243.723206	348.509094	156.593277	165.354736	148.875137	93.906898	65.106323	88.196251	27.412693	14.455626	21.12785
arahy.Tifrunner.gnm1.ann1.4DUV6V	7.902516	13.991747	11.57567	309.632726	124.248904	230.831211	200.66791	195.302027	163.135124	288.957115	290.225406	206.996377
arahy.Tifrunner.gnm1.ann1.4G7KVK	15.677352	14.902235	11.450413	5.084191	8.542647	5.676589	7.605553	8.241506	8.628007	3.876404	3.121341	3.862435
arahy.Tifrunner.gnm1.ann1.4GF8V7	4.717731	4.369916	3.840767	6.056616	13.061881	9.071654	7.531388	6.667809	10.099842	0.419448	0.340798	0.281201
arahy.Tifrunner.gnm1.ann1.4GQ7KG	2.43818	4.652565	2.760976	1.013239	1.498665	0.909992	1.416583	1.931775	1.056712	0.584033	0.498482	0.8281
arahy.Tifrunner.gnm1.ann1.4JTK6F	103.914873	81.840997	136.955493	51.814746	56.361591	45.098191	20.709278	16.552824	18.168565	8.652865	2.728096	4.036542
arahy.Tifrunner.gnm1.ann1.4KW7H9	107.977188	57.954243	87.215111	195.452026	157.216614	204.869797	92.46917	73.977562	99.026169	32.591148	22.731028	27.978243
arahy.Tifrunner.gnm1.ann1.4N44WU	2.671226	3.105291	3.746848	0.436832	2.037086	0.645771	1.088902	0.640274	0.677333	0.74222	0.63954	1.411535
arahy.Tifrunner.gnm1.ann1.4P55VP	5.449856	5.55509	5.79769	12.59726	12.155929	10.43638	15.794305	16.418026	13.184562	6.992502	12.384878	20.556301
arahy.Tifrunner.gnm1.ann1.4PD0PP	1134.803345	713.385193	1115.737671	1003.266418	853.807129	1001.992249	438.661774	412.856049	616.301025	181.573898	182.973419	166.226776
arahy.Tifrunner.gnm1.ann1.4PTH1W	46.033577	49.099495	51.536133	62.194324	56.223965	60.89819	67.423576	86.517525	74.738968	83.630959	90.255127	95.372765
arahy.Tifrunner.gnm1.ann1.4QQ966	0.044381	0.317755	0.057641	0.816118	0.445526	0.821182	1.347107	1.144521	0.892266	2.059214	3.363249	1.332725
arahy.Tifrunner.gnm1.ann1.4X1WS6	5.040868	4.343365	3.942926	7.436085	6.535422	6.929613	10.353917	12.318643	8.362395	12.029861	13.43263	10.881121
arahy.Tifrunner.gnm1.ann1.4Y6QEN	3.507375	3.052703	2.022134	0.661706	3.360138	0.588774	0.806862	1.107428	0.471249	0.145933	0.07287	0.112384
arahy.Tifrunner.gnm1.ann1.50L6WD	8.876627	8.790922	7.155105	1.893114	3.112168	2.181069	5.446247	4.921581	3.821738	7.854806	6.829857	3.087305
arahy.Tifrunner.gnm1.ann1.52FDNS	24.941332	15.502755	14.778442	13.372677	18.102097	9.800496	27.863497	14.308531	13.479249	48.821571	25.833656	44.126534
arahy.Tifrunner.gnm1.ann1.52MV3Q	32.010613	38.562537	40.529499	3.406542	9.532599	5.514122	1.967987	2.134361	4.5901	1.996277	1.344422	2.189599
arahy.Tifrunner.gnm1.ann1.53JHUG	1.209697	1.521016	1.60201	1.922998	2.177572	2.228218	3.238849	3.581771	2.720906	4.447519	4.688438	2.417388
arahy.Tifrunner.gnm1.ann1.53XZTF	5.406229	4.618999	5.002002	1.221611	2.077102	1.658934	1.409193	1.333123	1.274151	0.921968	0.506563	1.25305
arahy.Tifrunner.gnm1.ann1.54ZV2T	1.48991	0.80901	0.895617	0.683248	0.864737	0.575337	0.542441	0.152161	0.366621	0.192075	0	0.110029
arahy.Tifrunner.gnm1.ann1.55VZFW	3.838933	4.144161	3.392726	5.033618	3.612924	4.497389	8.427173	7.780919	4.587046	6.970381	9.447103	7.126171
arahy.Tifrunner.gnm1.ann1.55WK8U	21.311984	13.673955	19.748248	8.194614	11.13625	8.280423	8.396762	7.191846	10.311663	5.076038	4.661642	4.989046
arahy.Tifrunner.gnm1.ann1.574DNA	6.540155	7.427438	6.924167	14.460203	15.409662	11.6925	14.561855	15.935752	17.840593	10.572234	9.288781	7.822942
arahy.Tifrunner.gnm1.ann1.57ZPJQ	28.870835	31.394831	35.537798	116.310684	73.889126	111.124302	105.863228	146.632435	106.129885	150.757949	119.150338	101.861036
arahy.Tifrunner.gnm1.ann1.59GG00	2.52104	2.104761	1.533535	0.669814	0.974495	0.760544	0.73067	1.552818	1.179723	1.553402	1.117099	1.517304
arahy.Tifrunner.gnm1.ann1.59SDUF	5.176576	3.926876	3.966893	4.73692	3.835357	4.26551	9.033087	9.344731	9.862503	9.37878	10.922904	7.382554
arahy.Tifrunner.gnm1.ann1.5A3JDR	16.725598	14.665106	11.359652	2.129755	12.045666	2.208795	0.88525	1.03713	0.821684	0.416542	0.614388	0.819882
arahy.Tifrunner.gnm1.ann1.5AH4BP	15.166874	12.732251	12.61839	154.98439	101.970901	129.281738	172.338669	223.418808	142.977158	321.906921	323.078918	228.21846
arahy.Tifrunner.gnm1.ann1.5CRU8P	185.395569	181.639252	215.125122	51.395622	90.782227	66.204712	31.459698	19.544876	46.655441	42.564598	41.226681	56.079529
arahy.Tifrunner.gnm1.ann1.5EY78G	0.414295	0.770833	0.293734	1.91731	2.232344	1.406125	1.987467	1.70689	1.004013	3.359785	6.468153	1.690498
arahy.Tifrunner.gnm1.ann1.5F6K96	80.219707	64.305222	102.999519	67.025238	56.639809	57.303555	63.479248	75.350442	77.777935	29.551008	30.597603	26.513569
arahy.Tifrunner.gnm1.ann1.5G0V08	37.851569	25.862644	32.883291	7.653908	13.00337	7.557655	9.0895	5.373834	10.647727	2.778304	1.523974	3.722508
arahy.Tifrunner.gnm1.ann1.5GPW5B	274.454834	326.485992	300.023071	63.2558	86.783295	56.701271	20.019698	15.55792	24.585677	14.414309	8.863702	15.027966
arahy.Tifrunner.gnm1.ann1.5H4H17	81.578796	159.651749	109.701462	40.540581	62.46069	55.759171	11.758648	15.238173	8.219879	13.914225	9.780863	31.956947
arahy.Tifrunner.gnm1.ann1.5I6DN4	30.688692	24.656033	38.504416	13.473505	22.895562	12.21095	11.159122	6.994678	11.734753	1.74347	0.95066	1.480406
arahy.Tifrunner.gnm1.ann1.5IT4PV	14.337537	15.463668	18.458248	0.762259	3.454877	1.019374	0.846802	1.749504	0.98311	0.726402	0.197639	0.475082
arahy.Tifrunner.gnm1.ann1.5IVH5E	3.322648	3.59633	3.197744	13.060642	10.667722	13.279261	6.944176	5.133976	4.984859	11.797817	7.246667	17.100538
arahy.Tifrunner.gnm1.ann1.5JEW3L	0.774107	2.768317	0.924538	4.578774	3.975978	1.58502	4.25278	4.847226	5.58241	4.239595	3.871733	3.799252
arahy.Tifrunner.gnm1.ann1.5NTT5I	10.809082	7.488494	8.286176	3.628826	3.537294	4.387413	3.467628	3.201257	5.113952	2.181458	3.222679	2.860743
arahy.Tifrunner.gnm1.ann1.5P7LAL	5.630796	4.29622	5.375	1.632858	2.370377	1.644968	2.323739	1.557516	1.610431	1.082893	0.749369	1.524856
arahy.Tifrunner.gnm1.ann1.5PB5TU	45.293855	51.281717	58.263851	4.166295	11.92541	5.666265	7.379838	5.509308	8.368881	3.06888	2.327987	1.979795
arahy.Tifrunner.gnm1.ann1.5PGU74	6.976051	6.682973	6.56442	7.449855	8.097161	9.212618	9.390718	11.199654	8.911224	14.362647	14.470869	17.091125
arahy.Tifrunner.gnm1.ann1.5R56VN	16.649052	22.087222	18.617877	36.742041	37.460787	33.567796	41.903904	40.581641	43.449658	36.084026	42.04324	25.4856
arahy.Tifrunner.gnm1.ann1.5TA7LB	4.564058	3.857301	3.627264	14.353098	10.298585	12.081439	12.224352	11.569613	12.345343	22.914768	10.533637	21.869013
arahy.Tifrunner.gnm1.ann1.5W0QMQ	0.721882	1.452559	0.981167	2.745129	4.346882	2.724107	4.972286	4.079959	4.678066	4.614052	7.331188	3.919399
arahy.Tifrunner.gnm1.ann1.5X7XAP	11.0858	12.922323	12.502985	19.58555	23.507517	19.678107	28.868138	32.037918	28.497739	16.440747	20.720493	38.949968
arahy.Tifrunner.gnm1.ann1.5X7Z9I	2.220688	1.621266	3.35152	0.824418	0.908699	1.180915	0.906904	0.560642	1.90195	0.08583	0.31	0.548341
arahy.Tifrunner.gnm1.ann1.5Z6Y8Z	774.856079	773.070129	961.779602	461.350311	429.379089	424.371033	258.803589	186.645294	216.151535	101.277695	51.350449	53.6978
arahy.Tifrunner.gnm1.ann1.61CDGC	81.207634	63.641735	85.254112	68.178523	55.847698	56.72525	72.746696	0	79.857185	33.887779	30.194618	26.230261
arahy.Tifrunner.gnm1.ann1.632TA6	4.818295	5.52891	4.34637	15.48595	9.975837	8.709531	11.150633	10.466085	15.777402	5.624494	7.674217	6.803486
arahy.Tifrunner.gnm1.ann1.63GP52	129.144272	108.799095	189.693237	28.672842	28.92387	30.457766	18.364456	19.390417	13.32692	12.384272	4.863308	5.691845
arahy.Tifrunner.gnm1.ann1.66GL51	7.391666	4.711861	5.862966	2.192325	2.724067	2.684048	1.320075	0.496919	1.213006	0.512005	0.950862	0.776392
arahy.Tifrunner.gnm1.ann1.66SDN0	480.429016	330.5401	465.497772	611.375732	756.104614	605.089355	313.441132	238.563583	312.397522	124.760872	77.309868	79.100525
arahy.Tifrunner.gnm1.ann1.66WYUB	9.289689	12.790674	6.097255	16.937325	12.60741	11.585525	36.87025	47.904767	19.169412	184.548	147.484994	211.554487
arahy.Tifrunner.gnm1.ann1.66YX65	234.650898	246.071918	274.528347	74.669889	171.650618	116.930918	36.678349	37.824364	54.826912	31.838045	54.073378	25.179888
arahy.Tifrunner.gnm1.ann1.67E0CQ	100.514671	85.636024	62.742058	389.207611	283.026611	349.731323	407.187683	552.359619	256.656311	578.287231	752.920715	356.816772
arahy.Tifrunner.gnm1.ann1.67NMHM	3.714868	3.46612	3.173301	1.512645	1.422821	1.728867	1.224094	1.05217	0.515567	0.651909	0.420127	1.08818
arahy.Tifrunner.gnm1.ann1.67NNK3	2.7295	1.66666	1.701045	0.629408	0.675271	0.28383	0.672228	0.578834	0.421832	0.271061	0.151031	0.337441
arahy.Tifrunner.gnm1.ann1.68MQ8I	22.5152	18.489378	19.47416	8.229878	11.612484	10.100861	6.728314	6.12969	10.713951	4.491344	3.502661	5.362922
arahy.Tifrunner.gnm1.ann1.68YRKD	2.860869	4.021267	3.307308	6.376683	5.191338	5.879759	5.387167	5.295788	6.422823	7.775069	8.078697	7.560814
arahy.Tifrunner.gnm1.ann1.69CMND	0.775013	0.895776	0.476372	1.075662	2.071974	1.363865	1.253304	1.919082	2.754384	1.852503	3.527837	2.707772
arahy.Tifrunner.gnm1.ann1.6CB090	0.102023	0.339745	0.058554	1.228659	0.809781	0.789452	1.994814	1.203335	0.792628	0.802945	1.305928	0.122334
arahy.Tifrunner.gnm1.ann1.6D6Z2R	29.012024	24.097773	27.013201	9.091359	12.344959	8.199271	12.17312	9.468505	13.778858	7.393508	7.479013	11.919616
arahy.Tifrunner.gnm1.ann1.6D88CF	19.342239	15.189494	19.5602	5.318611	7.054773	5.670493	8.020061	8.127608	8.240612	5.161963	4.958322	8.107833
arahy.Tifrunner.gnm1.ann1.6FL4NC	28.428257	28.618284	35.762517	11.425534	14.090244	13.219427	9.283941	8.810636	14.860251	6.291067	5.905737	6.201042
arahy.Tifrunner.gnm1.ann1.6KR03J	0.665047	0.56773	0.515743	23.117951	12.865448	24.992283	32.572308	40.375555	18.623397	61.227576	56.831454	56.964452
arahy.Tifrunner.gnm1.ann1.6KTC2K	37.907444	45.263664	48.154984	89.364006	69.022835	86.793853	54.442207	53.846283	53.478786	70.973228	68.802299	77.756821
arahy.Tifrunner.gnm1.ann1.6KVT94	402.760437	332.401825	600.806519	325.846313	350.829193	319.704041	163.323517	206.064911	169.282242	62.696705	53.012451	35.619179
arahy.Tifrunner.gnm1.ann1.6N07W3	5.045538	5.226352	4.764347	0.990095	2.687484	1.473642	2.129242	1.066131	1.629803	0.685673	0.08399	1.356864
arahy.Tifrunner.gnm1.ann1.6P73LQ	3.176027	4.589322	3.881236	6.194545	5.185601	5.249213	7.260432	5.875667	4.401268	5.934353	9.348911	9.304986
arahy.Tifrunner.gnm1.ann1.6PF3XA	25.049093	19.201118	22.344036	5.257141	5.293936	4.758959	2.925813	1.839764	4.191972	6.902291	6.269898	9.423525
arahy.Tifrunner.gnm1.ann1.6Q1KS5	1.729206	1.640813	0.979352	18.986427	5.978793	13.940903	24.86606	29.12067	21.666782	66.132179	72.685265	82.085342
arahy.Tifrunner.gnm1.ann1.6R2Q8J	2.502469	5.773198	4.109305	1.270277	1.711163	1.092648	1.911335	1.812586	3.202124	0.59441	0.407279	0.628143
arahy.Tifrunner.gnm1.ann1.6U9WG4	14.009809	12.92108	12.971412	25.625233	18.477912	23.300394	23.761542	31.441453	25.36307	43.611233	41.977359	42.650456
arahy.Tifrunner.gnm1.ann1.6UA35R	14.731419	8.846449	10.417686	0.301595	0.16846	0.458892	0.715989	0.134288	0.394889	0.547602	0	0.752442
arahy.Tifrunner.gnm1.ann1.6W0K3P	264.619019	201.16777	199.010452	219.033798	129.515411	224.390503	103.881668	112.680504	101.095848	63.385254	58.198185	72.390953
arahy.Tifrunner.gnm1.ann1.6XGZ20	2.73969	0.502268	5.659134	48.299659	20.9363	30.090796	46.987213	53.778532	43.68712	35.106007	33.550144	64.792944
arahy.Tifrunner.gnm1.ann1.6Y6XEU	5.442799	6.036488	4.232165	2.639187	7.90217	4.775509	2.62139	3.099033	2.146036	0.668532	0.598718	0.458429
arahy.Tifrunner.gnm1.ann1.6YST69	30.831122	30.962619	29.282395	58.358101	54.091422	52.037331	61.284049	50.331308	58.345222	32.65146	34.207794	28.138157
arahy.Tifrunner.gnm1.ann1.6Z73IP	7.710042	3.26723	7.094073	0.070756	1.235187	0.434898	0.533671	0.876828	0.709099	0.662798	0.126368	0.320226
arahy.Tifrunner.gnm1.ann1.7111XT	1.834499	3.656546	2.285218	1.70823	2.72643	1.956473	0.717374	1.08531	0.826597	0.342954	0.383327	0.320358
arahy.Tifrunner.gnm1.ann1.71E5Q9	11.358164	11.206876	13.559116	0.37423	2.438212	1.015759	0.837693	0.99121	0.430756	0.075046	0.069513	0.559775
arahy.Tifrunner.gnm1.ann1.71HCYD	219.54811	152.919957	257.961968	247.733064	251.611519	238.639929	161.421918	166.353062	144.433816	89.160084	31.970744	42.13721
arahy.Tifrunner.gnm1.ann1.71PNNN	0	0.21347	0	0.819573	0.624862	0.762339	1.563898	1.188634	0.754828	1.517713	1.997564	1.020262
arahy.Tifrunner.gnm1.ann1.71Q3SD	96.944366	52.794456	64.001389	106.003632	124.103149	157.306137	76.372574	62.722843	72.627716	75.640427	61.090256	151.826035
arahy.Tifrunner.gnm1.ann1.72UZ71	64.31839	47.229347	75.572273	16.885965	13.336319	19.742968	14.279719	11.847589	16.384987	15.637894	12.546633	19.78446
arahy.Tifrunner.gnm1.ann1.73WXPF	17.632162	13.295121	18.885384	2.203987	7.242583	2.784509	2.685233	2.029665	2.942076	1.764904	0.519902	1.382747
arahy.Tifrunner.gnm1.ann1.74EXT1	45.328157	48.363769	51.853608	190.049845	151.316021	183.461999	229.01725	230.566013	206.280258	209.726888	244.700613	163.588545
arahy.Tifrunner.gnm1.ann1.74SC4C	1.275905	1.295357	0.885689	1.521388	0.461194	1.804757	1.535702	2.184989	2.283858	2.727008	5.746648	4.344518
arahy.Tifrunner.gnm1.ann1.74UU32	8.355326	7.328243	10.30887	1.433963	2.08922	1.647573	0.862808	1.21651	1.243625	0.427935	0.620037	0.647331
arahy.Tifrunner.gnm1.ann1.75SEPN	2.954258	3.712258	2.535935	1.970849	1.788259	2.363086	3.375878	5.665165	6.110346	6.060164	5.211622	3.840942
arahy.Tifrunner.gnm1.ann1.7609CJ	5.534348	8.622767	10.758417	1.612061	5.042267	3.899655	3.186671	3.440272	2.94057	1.979874	2.197194	2.273233
arahy.Tifrunner.gnm1.ann1.77YH77	6.056997	6.231482	8.759966	85.23316	84.837626	95.312955	87.696003	99.700313	82.01325	110.75791	124.498859	86.225428
arahy.Tifrunner.gnm1.ann1.792I4R	5.01506	6.458356	6.505741	49.212207	47.826332	46.846921	55.102124	64.554583	52.672743	49.911538	59.011965	26.602175
arahy.Tifrunner.gnm1.ann1.7AH9CA	14.77422	16.021701	16.254588	2.827918	5.405388	2.970524	2.967875	3.25202	3.933981	4.239801	4.145496	1.579053
arahy.Tifrunner.gnm1.ann1.7AR2IQ	35.485566	18.24936	43.961945	66.284932	67.605229	58.238587	56.998237	86.643805	54.095075	50.450875	55.011105	48.610413
arahy.Tifrunner.gnm1.ann1.7AS0KG	62.511404	39.980842	71.614267	11.258756	26.860475	17.848712	6.336954	7.405703	8.932025	4.721261	4.442041	3.102852
arahy.Tifrunner.gnm1.ann1.7CJ2RM	11.090693	11.768703	8.233503	32.562222	42.373553	31.668457	21.212513	21.742066	19.800787	17.731437	19.381308	21.944807
arahy.Tifrunner.gnm1.ann1.7GR9X4	16.925873	16.764318	17.867234	6.726772	7.129321	4.928108	4.469444	3.191773	6.288569	6.953876	5.145592	14.61009
arahy.Tifrunner.gnm1.ann1.7J2I1E	10.078997	7.368443	4.266404	0	0.109544	1.371442	1.647814	0	1.843718	0.334563	0	0.845718
arahy.Tifrunner.gnm1.ann1.7JY60E	1.478364	1.468363	1.021714	18.711978	13.734845	20.528877	31.852607	29.209495	30.621142	44.630706	49.071415	43.23765
arahy.Tifrunner.gnm1.ann1.7Q0HRU	50.647179	35.780437	60.897504	30.593908	19.654075	15.699601	34.037627	25.588952	36.19208	10.755422	7.368729	29.199494
arahy.Tifrunner.gnm1.ann1.7SJ9JV	0.366719	0.136798	0.388833	13.227193	7.142707	11.912662	26.229966	33.553022	24.114406	65.237291	59.501522	50.898992
arahy.Tifrunner.gnm1.ann1.7Y8ZYU	0.297776	0.426888	2.534722	24.306749	17.493682	33.294586	17.795574	20.748201	17.904457	69.825871	68.129513	48.307464
arahy.Tifrunner.gnm1.ann1.7Y9INW	15.752845	26.681573	17.947279	33.368768	38.511454	33.762607	45.771692	46.155284	50.863435	36.321069	41.344484	19.600855
arahy.Tifrunner.gnm1.ann1.805HV8	2.104449	1.722998	1.591306	2.289291	1.452914	1.341892	11.459119	10.029267	6.543216	14.830411	16.660091	3.696009
arahy.Tifrunner.gnm1.ann1.80NE1D	4.09391	5.938308	3.556237	6.985608	8.41994	5.553725	19.527336	18.436934	18.083035	9.337586	13.368638	6.666904
arahy.Tifrunner.gnm1.ann1.80STHH	242.143768	203.541153	271.602356	31.1189	33.120993	40.906174	22.450529	10.126743	25.083938	17.735916	9.048474	9.891312
arahy.Tifrunner.gnm1.ann1.82P426	0.045083	0.071743	0.061527	3.275917	1.873351	2.835065	1.129336	2.078561	0.474181	0.4289	0.651677	0.616409
arahy.Tifrunner.gnm1.ann1.8322VV	0.095225	0.18666	0.205978	0.425588	0.336883	0.539839	0.316205	0.448085	0.454669	0.554848	0.602929	0.431282
arahy.Tifrunner.gnm1.ann1.85QD0P	9.099605	9.36428	10.688438	1.621255	2.639526	2.131318	1.665742	1.972018	1.322864	1.819118	1.596851	1.72445
arahy.Tifrunner.gnm1.ann1.86F2TK	398.408987	268.216926	411.792694	497.054774	626.018225	583.707332	249.340028	193.837426	317.661608	106.256955	70.085647	76.039972
arahy.Tifrunner.gnm1.ann1.881M8L	14.991896	16.186485	19.82267	7.097858	8.421168	7.963293	7.932281	5.610481	8.36451	10.354421	11.193537	10.717728
arahy.Tifrunner.gnm1.ann1.88J559	7.963635	7.165387	5.729666	22.907768	18.737785	19.723486	27.736734	25.877384	23.022955	21.531298	23.045849	30.795135
arahy.Tifrunner.gnm1.ann1.8A66NB	18.954414	16.070704	21.585662	10.223528	9.272141	9.52656	8.684205	10.663263	10.179016	6.342212	6.244118	8.479504
arahy.Tifrunner.gnm1.ann1.8A7NWS	6.025691	5.020752	4.179113	2.86825	3.394806	1.034849	3.138747	2.157301	0.785125	1.706825	0.805114	1.578385
arahy.Tifrunner.gnm1.ann1.8CP0UI	4.946459	14.161061	7.735606	3.756596	5.356671	2.448459	1.273703	1.862615	0.803306	1.541335	1.072045	0.480785
arahy.Tifrunner.gnm1.ann1.8D8LNX	6.697126	8.611649	6.837671	2.440013	6.388351	3.848577	3.456181	2.809012	3.825697	1.32337	0.923745	2.232966
arahy.Tifrunner.gnm1.ann1.8F004F	364.790619	311.72049	400.930847	67.205055	92.162079	62.023785	16.679842	12.43241	18.18807	12.273473	7.570146	13.036949
arahy.Tifrunner.gnm1.ann1.8FEK6M	5.416152	6.199569	7.575309	1.865394	3.163497	1.96346	3.028303	2.636286	2.914206	2.254641	1.49721	1.455939
arahy.Tifrunner.gnm1.ann1.8FI09V	0	0	0	0.032407	0	0.023442	0.909001	0.1588	0.048999	1.729471	3.215495	2.717788
arahy.Tifrunner.gnm1.ann1.8GH2US	14.262845	18.72236	17.65016	8.539597	10.364304	10.179352	11.317822	7.299445	10.794983	5.671983	6.33175	5.917351
arahy.Tifrunner.gnm1.ann1.8L0DUY	0.848004	1.767981	1.51428	2.674999	3.002985	2.748629	5.630446	6.760852	5.111312	4.035618	3.487877	3.704645
arahy.Tifrunner.gnm1.ann1.8L38IN	394.468323	327.818237	589.724854	321.121216	345.507904	315.583038	160.283936	202.365829	167.115372	61.500748	0	34.969494
arahy.Tifrunner.gnm1.ann1.8LQR2U	1069.106923	584.38117	1023.71735	511.945832	748.43998	664.821647	383.743019	347.273094	394.378364	236.268517	172.485657	130.976978
arahy.Tifrunner.gnm1.ann1.8MB6Y9	14.55829	20.065367	13.776506	21.554486	23.600968	21.843664	47.683628	45.102444	48.55287	32.85926	36.658532	23.68336
arahy.Tifrunner.gnm1.ann1.8NKF7K	42.084438	41.109717	39.831463	18.450672	21.94842	19.713394	34.166901	23.790491	25.195567	5.769672	7.357184	4.651414
arahy.Tifrunner.gnm1.ann1.8QP97F	28.112429	34.977371	31.306009	43.183468	55.280766	35.158817	54.208969	41.836567	61.848652	14.172435	15.883914	8.251812
arahy.Tifrunner.gnm1.ann1.8QW0YW	2.716038	3.724469	3.016404	7.967701	7.091337	8.737601	11.760219	12.200705	11.790497	10.543	13.319438	8.8221
arahy.Tifrunner.gnm1.ann1.8SQ1RZ	11.882262	15.643742	11.141471	147.628277	87.294875	165.973806	169.788424	199.993002	80.181114	242.355721	142.438331	84.99026
arahy.Tifrunner.gnm1.ann1.8UV3U8	17.127277	22.028061	20.010765	5.220728	7.329609	5.283893	5.735071	7.010023	7.662912	4.592381	3.398295	4.94951
arahy.Tifrunner.gnm1.ann1.8VD46W	1.167791	0.791109	1.101116	7.050468	3.313324	2.540236	3.002075	13.712474	11.088044	21.067642	5.904849	5.601855
arahy.Tifrunner.gnm1.ann1.8VV3Y6	23.086679	16.822985	23.271841	9.924769	13.449281	9.412664	10.29566	10.182147	12.297122	6.769403	4.998798	6.238413
arahy.Tifrunner.gnm1.ann1.8W34DS	8.485816	6.702976	7.534921	2.039129	3.476418	2.530251	3.63983	2.518761	3.885989	3.478109	2.450009	5.667567
arahy.Tifrunner.gnm1.ann1.8W8UWC	0.819785	0.250293	1.07003	0.936714	1.588875	1.48968	3.164918	3.01632	1.905714	4.22446	4.652406	4.015287
arahy.Tifrunner.gnm1.ann1.9042LP	368.740387	241.329819	368.290765	204.278976	128.238549	239.526077	92.991692	102.937569	129.566772	43.725975	31.708607	27.449022
arahy.Tifrunner.gnm1.ann1.914CGH	61.455927	65.201683	69.828695	29.178351	46.91256	34.622394	36.380023	32.943103	53.109591	19.027919	16.96325	18.75553
arahy.Tifrunner.gnm1.ann1.91HE6A	19.704782	36.045548	22.576756	0.56572	9.525382	0.947992	0.698844	0.432681	0.807033	0.237889	0.762896	0.337476
arahy.Tifrunner.gnm1.ann1.91QE12	2.536734	2.26553	3.123119	0.386105	1.012319	0.395222	0.739648	0.286445	1.681216	0.646394	0.302053	0.308488
arahy.Tifrunner.gnm1.ann1.91WX57	2.580182	2.613719	2.588308	2.992525	2.933635	3.7894	3.963185	4.098409	3.28236	6.668958	6.031	5.745481
arahy.Tifrunner.gnm1.ann1.91XZB2	10.283134	8.808587	12.316952	4.869032	5.773429	4.418325	2.788662	2.33064	2.747438	0.888795	0.632025	1.802924
arahy.Tifrunner.gnm1.ann1.921FZU	0.239889	0.190223	0.173703	0.845942	0.793067	0.746067	0.420264	1.058024	0.812149	0.497797	0.95722	0.590071
arahy.Tifrunner.gnm1.ann1.92FEGS	0	0	0	0	0	0	0	0	0	1.050292	0.7465	0.768635
arahy.Tifrunner.gnm1.ann1.92S4AT	1.912916	1.901024	2.179063	5.536929	2.866568	5.523594	3.612418	4.250382	3.644445	5.835462	9.43712	3.878
arahy.Tifrunner.gnm1.ann1.94S7W0	88.968134	81.864699	94.846675	53.886888	38.471101	46.042685	41.127896	41.09618	32.879072	64.379697	52.202087	74.967504
arahy.Tifrunner.gnm1.ann1.967JHU	20.687961	24.652062	27.567427	109.775497	62.115591	109.610401	67.274	64.949969	26.719669	176.10643	203.293678	141.866689
arahy.Tifrunner.gnm1.ann1.979X0J	17.466906	29.867855	34.173733	37.831654	34.193577	19.013359	65.823357	55.094986	63.103184	38.549942	55.256649	45.314034
arahy.Tifrunner.gnm1.ann1.97RMNS	6149.63623	4315.637207	9013.435547	1372.408569	1973.210327	1956.455078	883.594116	1120.641846	853.695923	306.290405	77.946541	61.93861
arahy.Tifrunner.gnm1.ann1.983LEL	11.69612	11.534554	12.428593	23.259056	14.926204	22.133133	46.470093	57.984493	35.653717	125.912277	140.276657	107.749298
arahy.Tifrunner.gnm1.ann1.987ZKS	26.7985	29.090683	33.785755	14.13479	12.928634	12.124309	14.687377	10.558877	12.731357	10.836192	9.144534	14.812552
arahy.Tifrunner.gnm1.ann1.98CCZ7	3.339625	4.033494	4.383497	0.611193	0.622383	0.777175	0.73262	0.688746	0.39949	1.272952	1.021587	0.456617
arahy.Tifrunner.gnm1.ann1.99FZNU	80.464321	67.641331	90.810127	178.913787	140.441729	179.196698	114.552482	122.818008	93.989288	137.551618	144.325057	154.138576
arahy.Tifrunner.gnm1.ann1.99IIFJ	8.264886	5.315322	4.455267	9.567056	6.493397	3.515115	10.230539	9.992686	4.608635	14.761995	16.530476	13.815872
arahy.Tifrunner.gnm1.ann1.9BXG3M	303.029111	154.876694	247.616371	288.833528	379.342226	334.488806	271.646439	196.348935	269.307931	75.210605	52.086917	45.954649
arahy.Tifrunner.gnm1.ann1.9F7ELE	9.887212	6.374173	7.905128	2.795633	5.579727	3.699465	7.83532	4.93515	5.429241	2.256091	1.969306	4.075108
arahy.Tifrunner.gnm1.ann1.9GGB7F	23.441346	32.355604	49.488257	53.219444	61.845473	49.977111	84.292943	95.959329	78.666995	27.904068	49.937278	20.888377
arahy.Tifrunner.gnm1.ann1.9GY1AY	0.841721	0.58395	0.716488	0.900084	1.712064	1.253536	4.719663	3.625521	4.542354	2.185794	10.294414	1.285537
arahy.Tifrunner.gnm1.ann1.9HBV2U	0.021955	0	0	0.053554	0	0.10141	0.099988	0.174949	0.086371	0.994005	0.785982	1.100144
arahy.Tifrunner.gnm1.ann1.9IV7G6	263.756378	188.538666	310.162048	144.337814	141.061874	126.811394	56.032368	30.605133	42.879101	21.143265	5.09065	6.726898
arahy.Tifrunner.gnm1.ann1.9P6YIX	9.475179	7.196089	7.290547	1.099216	1.352232	1.05704	0.380646	0.653236	0.56399	0.770841	0.225748	0.878219
arahy.Tifrunner.gnm1.ann1.9S7237	212.146418	257.334537	244.487076	61.874944	90.350508	71.570863	47.448736	47.379699	50.952109	31.3185	28.902406	33.524727
arahy.Tifrunner.gnm1.ann1.9UY90I	3.663188	4.440538	4.350144	6.061351	6.173943	5.627245	8.624063	8.663702	7.985917	5.697585	6.395571	6.355135
arahy.Tifrunner.gnm1.ann1.9W6N4W	0.563403	0.787582	0.636448	0.278119	0.624537	0.172103	0.459195	0.765311	0.410416	0.20536	0.089999	0.102117
arahy.Tifrunner.gnm1.ann1.9X74H2	8.770929	8.158251	7.534486	6.790886	7.730512	7.256062	9.940905	12.50415	8.552552	18.82345	20.530521	14.128664
arahy.Tifrunner.gnm1.ann1.9XY3DG	48.017303	36.704113	34.23484	37.120422	41.528957	42.084293	62.038044	57.928005	51.28759	79.025719	64.980995	102.334343
arahy.Tifrunner.gnm1.ann1.9Z13IR	10.088527	5.050586	8.633851	0.73122	1.299257	1.355912	1.345987	1.475408	0.673173	0.784508	0.295787	0.348453
arahy.Tifrunner.gnm1.ann1.A0H1CK	4.808256	4.247632	4.606753	2.081869	3.544954	1.080809	1.410052	2.234634	1.92381	2.727803	1.727387	8.267002
arahy.Tifrunner.gnm1.ann1.A1ZC3A	8.886246	8.58795	9.071471	9.319961	8.752935	11.025111	13.422277	14.232669	8.821413	29.480829	27.90208	22.15434
arahy.Tifrunner.gnm1.ann1.A31U7C	9.816903	9.743937	7.401941	1.68626	4.862666	2.891377	1.778296	1.194489	2.875581	0.566931	0.322701	1.309385
arahy.Tifrunner.gnm1.ann1.A52I0E	5.196609	4.613372	3.251852	3.986216	4.773204	6.890811	6.519231	7.116702	4.045606	17.381023	10.190526	9.426588
arahy.Tifrunner.gnm1.ann1.A6MVZL	35.895711	35.116519	44.234577	15.430279	29.093739	18.508825	17.295597	14.194547	19.298339	5.969861	3.562106	3.860951
arahy.Tifrunner.gnm1.ann1.A863J5	395.297545	341.42748	557.881875	187.383619	177.373655	164.789461	77.506935	71.903481	62.461264	25.512007	6.902463	7.522933
arahy.Tifrunner.gnm1.ann1.A8CT9J	10.089526	14.579261	13.328704	5.611926	5.88663	6.986557	7.704486	4.903181	10.318214	4.60246	3.929173	6.558113
arahy.Tifrunner.gnm1.ann1.A8YTMR	0.266431	0.193173	0.305803	6.219393	2.984926	4.910111	6.607846	2.203046	2.752467	3.91748	16.611382	24.600083
arahy.Tifrunner.gnm1.ann1.AAI0ZL	0	0.029683	0	0.082454	0.429914	0.453769	1.688156	1.430512	0.063802	1.685172	3.46171	0.532702
arahy.Tifrunner.gnm1.ann1.AAY07D	34.69809	14.847098	36.629749	121.554321	99.793549	138.92778	101.745399	74.9533	86.209358	35.773071	22.901876	20.635031
arahy.Tifrunner.gnm1.ann1.AB3H6U	48.858967	32.587545	63.417296	7.138038	4.761662	5.860895	2.775246	1.945256	2.23743	1.390123	0.439671	0.712795
arahy.Tifrunner.gnm1.ann1.ADRL3L	10.678943	6.164427	13.262528	21.940635	25.425661	34.031508	13.122006	15.299593	12.980829	22.053686	23.886826	34.89865
arahy.Tifrunner.gnm1.ann1.AGM2GS	42.755671	52.399831	34.793943	9.802338	16.060207	13.780669	16.408971	13.598033	14.135077	19.750079	10.974757	14.157769
arahy.Tifrunner.gnm1.ann1.AHDT32	8.624023	7.769954	9.65915	2.495492	4.5947	2.50509	4.799646	4.919075	4.971019	4.55693	4.121892	5.346272
arahy.Tifrunner.gnm1.ann1.AI24NX	9.895348	13.434178	8.513	6.227032	7.816434	4.561003	30.104938	26.682	32.478998	5.275831	6.343474	3.18944
arahy.Tifrunner.gnm1.ann1.AR01JJ	332.812554	293.646179	421.801614	182.697296	166.693781	138.316086	78.649142	67.603195	69.804071	24.963381	9.607155	10.936744
arahy.Tifrunner.gnm1.ann1.AS50A0	9.302244	10.605049	7.042218	33.370976	29.440244	42.049994	35.615053	32.64282	28.884169	35.22749	63.456579	29.815665
arahy.Tifrunner.gnm1.ann1.AV6GAN	0.782059	1.280406	0.819599	0.055627	0.604545	0.22392	0.353419	0.58932	0.755956	0.299374	0.089159	0.324652
arahy.Tifrunner.gnm1.ann1.AXAR8E	1.326957	1.424122	1.842509	97.352572	73.348458	108.450848	53.272691	56.00155	35.984879	30.485652	21.661331	43.577684
arahy.Tifrunner.gnm1.ann1.AZQV6X	1.928839	4.098072	3.660283	117.10437	46.392699	30.933643	127.452675	127.238165	93.358932	231.955967	239.253109	155.859295
arahy.Tifrunner.gnm1.ann1.AZU29N	15.10803	12.216358	15.232085	2.234783	4.801759	2.581839	2.807241	0.869418	3.404667	1.167116	0.775562	0.976613
arahy.Tifrunner.gnm1.ann1.B1GHBY	0.925819	0.70531	0.856437	48.233472	29.379033	36.810621	43.97881	52.724374	29.308759	91.368904	87.10323	80.985046
arahy.Tifrunner.gnm1.ann1.B1W7C6	3.115777	2.788876	3.160773	12.253278	8.035334	8.975503	14.321956	15.196975	14.262488	15.357418	19.106627	9.074593
arahy.Tifrunner.gnm1.ann1.B21894	3.137308	2.664016	3.340357	1.198343	1.177537	0.488567	1.935046	1.449484	2.177247	1.175706	1.409982	1.983159
arahy.Tifrunner.gnm1.ann1.B3L4BD	7.558398	6.323089	6.501728	13.806539	10.685181	12.944069	7.745912	10.347796	8.286325	9.063655	15.007704	8.505856
arahy.Tifrunner.gnm1.ann1.B3XDAM	2.436889	1.96744	2.899991	6.741444	8.062499	7.722364	9.318044	7.323352	4.961834	10.190681	7.564053	6.347481
arahy.Tifrunner.gnm1.ann1.B5JY05	4.107745	4.795932	4.122891	0.764977	0.768552	0.363425	0.448787	0.392998	0.656036	0.491728	0.459727	0.250052
arahy.Tifrunner.gnm1.ann1.B5L4K2	39.96072	36.48225	39.439701	86.181641	79.633163	90.551537	93.935965	73.651665	74.166328	70.127769	82.431152	53.533253
arahy.Tifrunner.gnm1.ann1.B5QQYI	15.929137	18.133995	19.202557	6.615761	8.553085	6.856023	7.10539	7.229115	8.46743	11.558239	14.594191	5.99694
arahy.Tifrunner.gnm1.ann1.BA5EUQ	222.555414	164.693649	258.983875	76.704979	71.266266	69.96302	25.92063	27.96431	24.742535	18.612356	7.346937	10.006046
arahy.Tifrunner.gnm1.ann1.BDU0ZX	4.962503	4.038667	3.228409	1.981102	3.302005	3.788528	3.622793	3.109544	2.091994	1.549553	0.654325	0.707168
arahy.Tifrunner.gnm1.ann1.BE9V1M	1.980107	1.156724	0.912701	1.065238	1.224821	1.262598	0.97386	0.839539	0.601012	0.32327	0.10248	0.169617
arahy.Tifrunner.gnm1.ann1.BGF2TK	30.172926	39.488895	24.758981	74.707984	62.044712	67.294207	48.072172	39.510504	45.619581	56.954719	51.867403	68.869044
arahy.Tifrunner.gnm1.ann1.BH7WK9	6.163465	4.580352	5.538933	0.993499	1.439687	0.771759	1.928365	0.792147	2.312232	1.231193	0.940266	1.29211
arahy.Tifrunner.gnm1.ann1.BI8WMI	105.91819	76.934639	82.001404	42.180401	61.402046	57.551228	31.027052	24.994759	55.282673	22.250008	25.333782	22.161242
arahy.Tifrunner.gnm1.ann1.BPM56L	3.283009	0.681822	3.685071	1.373165	9.688739	6.035929	7.350007	7.422712	7.837388	8.40934	7.749379	5.229084
arahy.Tifrunner.gnm1.ann1.BS9BXS	7.970392	6.644649	11.054031	63.199512	46.574471	71.589195	80.340614	109.060432	52.881664	177.620117	185.730759	193.63237
arahy.Tifrunner.gnm1.ann1.BTM1YE	228.575989	139.953671	224.079727	238.225899	332.355068	263.006397	234.936241	167.130203	230.54076	46.244797	30.059026	28.951327
arahy.Tifrunner.gnm1.ann1.BU7NMG	79.089829	21.881621	61.406453	21.548734	39.439138	41.315792	19.587429	13.627078	14.219339	9.385339	0.957241	1.276097
arahy.Tifrunner.gnm1.ann1.BUDB0A	0.135074	0	0.079228	0.375366	0.488944	0.794475	3.806166	3.29985	1.490575	4.636908	15.756759	1.543496
arahy.Tifrunner.gnm1.ann1.BURC06	1.439602	2.115106	1.346793	0.272103	0.795939	0.444572	0.297808	0.494981	0.167956	0.677002	0.109733	1.167658
arahy.Tifrunner.gnm1.ann1.BV4TL7	9.19898	9.002087	10.695479	13.529474	13.546088	13.075198	15.406665	19.927366	18.316046	18.385651	16.362989	16.036485
arahy.Tifrunner.gnm1.ann1.BZZQ7R	6.196678	9.672307	8.791796	38.828445	31.190805	28.57557	40.199004	35.642112	42.677545	36.620651	35.527116	36.193961
arahy.Tifrunner.gnm1.ann1.C0Q7J8	0.857803	0.471288	0.321633	0.516225	0.527127	0.894692	1.1363	1.256402	0.442153	1.583934	2.401905	2.073917
arahy.Tifrunner.gnm1.ann1.C0Z8UU	7.294747	9.942663	9.924488	57.145927	45.293496	52.405265	63.534452	67.273261	63.135272	66.725609	88.600936	29.000902
arahy.Tifrunner.gnm1.ann1.C1C7DX	4.608601	3.9413	5.458162	1.398654	2.26729	1.101039	1.757237	1.387858	2.184155	1.462636	1.637601	2.023644
arahy.Tifrunner.gnm1.ann1.C2HNJF	3.283718	3.540877	2.83526	1.873147	0.568095	2.657908	1.861708	1.173678	2.30661	0.086451	0.503081	0.482466
arahy.Tifrunner.gnm1.ann1.C3F51K	6.568658	7.922823	7.094735	26.002057	16.526471	20.967901	57.315417	65.405767	46.00913	85.092765	100.996071	101.558561
arahy.Tifrunner.gnm1.ann1.C3FF4U	10.097653	9.966164	5.849099	15.47614	13.713552	10.004725	37.046917	34.56559	26.737654	11.11834	13.135155	12.635945
arahy.Tifrunner.gnm1.ann1.C4411R	26.550733	22.631941	20.727465	7.704148	14.044066	9.234416	8.503801	9.225568	17.7638	4.37886	4.405582	6.403202
arahy.Tifrunner.gnm1.ann1.C6P1EN	50.064107	58.417457	59.726186	20.80429	42.695929	27.665873	19.128977	19.28336	20.122992	5.958039	9.165769	27.214679
arahy.Tifrunner.gnm1.ann1.C7HVNL	29.17212	35.786517	31.032085	55.793331	55.037773	58.966538	67.344804	61.822053	55.4735	67.987641	66.632544	31.444064
arahy.Tifrunner.gnm1.ann1.C9KHWR	11.121481	8.022031	19.635338	131.028587	70.067343	116.218778	113.570389	127.25807	98.774275	109.638131	134.562401	126.400255
arahy.Tifrunner.gnm1.ann1.CD11VG	10.953679	11.444916	8.330744	8.760159	10.73776	9.916889	21.370249	22.88671	12.361182	23.04567	21.575869	21.86351
arahy.Tifrunner.gnm1.ann1.CK6KU2	35.418738	38.002659	38.033535	17.979219	19.311388	17.476478	22.791958	19.215366	19.667208	13.017725	12.563575	17.184643
arahy.Tifrunner.gnm1.ann1.CQ7HGG	9.96182	9.427216	15.203469	3.752905	3.333947	3.019422	3.5555	3.77081	3.60143	2.611083	2.137919	3.457812
arahy.Tifrunner.gnm1.ann1.CR7105	1.151154	0.34799	4.479235	37.995851	22.687362	45.138223	31.5528	44.086536	28.420323	117.463889	120.898919	85.866466
arahy.Tifrunner.gnm1.ann1.CT84XJ	40.586061	27.511682	21.667295	7.869277	15.160339	8.805336	3.548506	3.02605	3.295675	0.936154	1.177909	1.692951
arahy.Tifrunner.gnm1.ann1.CU7JXX	3.281788	2.481654	2.123754	8.256887	9.417198	8.528808	5.764339	5.352228	5.626352	5.16571	4.906895	5.236291
arahy.Tifrunner.gnm1.ann1.CW3FX9	507.542877	280.134125	607.796204	40.333282	70.604996	55.087242	9.987065	10.925523	10.000167	9.608253	0.551062	3.516267
arahy.Tifrunner.gnm1.ann1.D0CGVG	10.344118	13.747692	14.032604	1.69003	3.29544	3.354963	2.062013	1.670137	2.182253	3.057727	3.409338	1.778016
arahy.Tifrunner.gnm1.ann1.D1IGUM	17.991039	11.508628	14.839134	18.653637	10.776345	8.374549	21.72863	27.047017	23.232095	26.802025	28.835938	46.068995
arahy.Tifrunner.gnm1.ann1.D2DMXG	782.458382	667.658853	979.783989	243.103745	182.64083	228.95369	109.154984	103.884933	107.89883	68.95473	23.914011	40.298286
arahy.Tifrunner.gnm1.ann1.D51ZYB	18.52593	18.488319	13.104812	92.799144	50.007256	72.370331	179.31459	180.317606	159.415584	66.224731	85.240078	61.039901
arahy.Tifrunner.gnm1.ann1.D9NVDI	23.678131	80.106736	87.632433	44.361174	66.011475	29.652137	0	9.422632	0	18.927884	9.269573	7.61552
arahy.Tifrunner.gnm1.ann1.DB4GMR	12.616323	11.433667	11.794394	6.793886	5.681498	4.548211	3.566857	3.262216	2.684283	4.180692	4.501118	2.520007
arahy.Tifrunner.gnm1.ann1.DBZB80	6.279909	5.416279	6.718142	33.429531	26.587654	33.246059	36.40432	32.779205	14.910242	37.168949	26.27569	34.446011
arahy.Tifrunner.gnm1.ann1.DF3BVG	23.560244	22.850304	27.561554	19.766022	17.552225	15.431867	15.740376	15.661386	15.122673	7.076673	7.632575	10.354905
arahy.Tifrunner.gnm1.ann1.DGK5DJ	110.827232	125.62175	159.593628	25.941387	33.309597	15.357793	4.715726	9.215569	2.227015	2.681417	0.211382	0.019286
arahy.Tifrunner.gnm1.ann1.DHZ2RQ	161.549103	146.564575	190.824829	113.698265	132.013229	112.492836	72.039841	77.930496	88.971924	32.730858	26.19763	31.204901
arahy.Tifrunner.gnm1.ann1.DJ2BV6	20.38309	19.607174	17.864258	49.848772	34.868818	40.927132	49.589635	47.372496	55.775826	39.413381	56.869008	32.631238
arahy.Tifrunner.gnm1.ann1.DJM1RY	388.001373	330.606628	410.249634	132.225327	230.273865	154.597565	52.208241	39.039089	52.549976	20.277903	8.264716	10.429619
arahy.Tifrunner.gnm1.ann1.DMW9PU	2.032334	2.032935	1.574952	3.454867	3.891846	3.662402	5.389941	8.157534	5.83818	15.615632	16.509048	12.433899
arahy.Tifrunner.gnm1.ann1.DT0NNH	17.39233	23.855878	25.092791	21.535952	25.804758	19.242292	54.544784	44.99686	54.562239	26.7187	35.25774	26.800328
arahy.Tifrunner.gnm1.ann1.DW8YXR	18.66566	21.977689	19.823912	101.613344	75.344865	87.574713	90.221137	95.49094	88.872451	92.653654	97.842188	69.77779
arahy.Tifrunner.gnm1.ann1.DZ6J9T	18.496712	16.21356	18.833955	11.897554	11.967136	11.441431	12.553856	12.759287	15.791377	6.149148	3.779066	8.632277
arahy.Tifrunner.gnm1.ann1.E1R28C	8.388927	9.726519	8.22718	3.092101	3.462349	2.812671	2.479967	2.883976	3.258406	2.229988	2.348119	3.179062
arahy.Tifrunner.gnm1.ann1.E3581I	2.346304	2.45069	1.611379	0.729253	1.263551	0.713466	0.877562	0.964983	0.335204	0.465077	0.380116	0.428101
arahy.Tifrunner.gnm1.ann1.E4EMQ7	8.794634	6.571528	12.283737	2.199965	3.728615	1.905975	2.831113	3.384241	4.473994	3.173879	3.575602	4.628193
arahy.Tifrunner.gnm1.ann1.E8CC8A	14.515513	12.920351	16.405094	43.058758	27.871955	42.213506	25.844624	26.059444	12.323486	62.255344	67.370264	54.645818
arahy.Tifrunner.gnm1.ann1.E8P894	19.581416	16.551248	21.117835	7.983107	8.857522	7.823509	4.743146	3.630379	3.501319	2.293792	1.992549	2.534559
arahy.Tifrunner.gnm1.ann1.E9MTVL	13.308041	10.602047	14.518944	24.71595	18.531649	27.538524	43.028463	48.744536	29.868747	73.810907	61.071587	51.713184
arahy.Tifrunner.gnm1.ann1.EB48YM	11.516026	5.343973	11.820781	80.392525	54.238495	82.315529	65.252144	56.127846	54.440933	27.886469	18.647245	14.715169
arahy.Tifrunner.gnm1.ann1.EE1039	8.455642	5.577773	5.736351	1.770906	5.408318	3.019844	3.399956	2.196998	2.535074	4.641222	4.943181	4.521527
arahy.Tifrunner.gnm1.ann1.EH8QHL	158.35364	145.18684	236.709236	54.858716	64.780824	53.993947	21.418959	23.227557	18.836167	9.049173	2.698887	5.160572
arahy.Tifrunner.gnm1.ann1.EIZJ04	0.135461	0.160963	0.116963	1.183867	1.93149	2.272158	1.293816	1.107472	0.809342	2.313512	2.347528	1.724413
arahy.Tifrunner.gnm1.ann1.EJG72V	1.106246	1.566875	0.975076	1.515022	1.527632	1.429526	2.526844	2.352456	1.935106	2.120764	3.565643	4.510781
arahy.Tifrunner.gnm1.ann1.EK4G75	0	0	0	1.267473	1.374044	5.502018	4.381509	2.402543	0.875904	3.109317	6.622589	2.952049
arahy.Tifrunner.gnm1.ann1.EK5UG7	7.99047	7.792111	9.442768	5.044673	6.269256	4.051903	7.196308	4.254681	6.870121	2.655091	2.756065	4.277394
arahy.Tifrunner.gnm1.ann1.EMU47I	81.976527	62.070619	132.061397	34.561958	50.588047	38.004246	17.943957	9.991047	9.764155	13.086931	8.390056	8.729713
arahy.Tifrunner.gnm1.ann1.EMYR7K	9.062161	10.399171	8.543383	1.250614	2.212575	1.268274	1.771252	1.409754	2.342038	0.681455	0.251582	0.460582
arahy.Tifrunner.gnm1.ann1.EPH7QX	4.607763	5.356011	3.051288	0.62806	1.544259	0.74974	0.405806	1.001637	0.462465	0.48051	0.041254	0.315232
arahy.Tifrunner.gnm1.ann1.EQKV61	79.095085	84.227152	75.491089	56.6555	50.007512	63.552651	25.503625	19.181016	29.50907	22.910942	20.036845	19.493194
arahy.Tifrunner.gnm1.ann1.ES2NTH	1.734018	1.577107	1.098449	1.501178	1.646761	1.349631	3.160691	2.570621	2.235116	5.459526	4.785986	2.834987
arahy.Tifrunner.gnm1.ann1.ES6X43	3.141784	4.650259	2.8656	0.502839	1.055592	0.83778	0.123075	0.170535	0.410344	0.088511	0	0.172716
arahy.Tifrunner.gnm1.ann1.EU5VAW	1.811644	1.072201	1.158379	0.45909	0.683478	0.574277	0.363373	0.243159	0.371882	0.149602	0.432209	0.469918
arahy.Tifrunner.gnm1.ann1.EW3HTN	3.287261	8.693713	4.245572	14.869542	25.824417	23.083261	18.105808	13.110545	28.186207	11.276167	21.128261	10.348041
arahy.Tifrunner.gnm1.ann1.EW431R	10.355898	11.272348	10.814681	18.168148	11.571115	16.221781	23.03476	23.515049	20.19043	38.582863	33.801922	38.50378
arahy.Tifrunner.gnm1.ann1.EXF4LS	2.76638	3.743573	5.111188	18.668948	18.017315	16.912368	20.907155	23.725241	26.736838	14.701806	17.335484	12.966751
arahy.Tifrunner.gnm1.ann1.EYL599	15.243609	14.753843	15.876048	21.267689	15.840347	16.535051	31.455931	28.581236	26.497965	29.319363	29.615238	29.807701
arahy.Tifrunner.gnm1.ann1.EZF9IN	326.696412	321.272714	512.686119	233.296296	249.823948	223.909256	95.236351	116.648689	83.449246	39.438211	19.355666	20.97407
arahy.Tifrunner.gnm1.ann1.F06IQB	3.931224	3.573869	3.797966	3.85595	4.254314	5.429912	6.100495	6.126533	6.398311	9.060276	8.762661	10.873124
arahy.Tifrunner.gnm1.ann1.F0UT86	237.19043	184.28215	284.542847	137.661972	81.10144	98.276405	79.854607	82.808273	83.610214	54.001316	60.741119	49.506416
arahy.Tifrunner.gnm1.ann1.F2134M	3.20265	2.478093	2.462726	0.847049	0.793607	0.53987	2.077407	0.959238	0.993544	0.398778	0.080038	0.565048
arahy.Tifrunner.gnm1.ann1.F48FAV	43.471804	51.61966	36.978712	27.606221	18.882383	22.619646	43.366778	50.037032	29.011258	125.652197	104.952389	137.915355
arahy.Tifrunner.gnm1.ann1.F5ML4Q	7.010184	4.825954	5.67606	0.563553	1.358078	0.797192	0.498134	0.299991	0.601241	0.163667	0.030241	0.382762
arahy.Tifrunner.gnm1.ann1.F6CLKD	157.693298	124.888962	171.470673	59.949986	63.353008	51.3545	29.842108	22.598318	38.246326	14.562715	10.47832	16.333834
arahy.Tifrunner.gnm1.ann1.F74L81	7.684801	8.16541	7.501577	3.396938	5.413224	3.669032	2.742492	4.022311	3.043185	2.37428	1.420861	3.543691
arahy.Tifrunner.gnm1.ann1.F74QI6	0.315448	0.13725	0.095124	1.044945	0.549655	1.089227	1.130667	0.702797	0.4527	1.171602	1.859155	1.648772
arahy.Tifrunner.gnm1.ann1.F78IM4	27.205109	17.249046	21.969845	12.259822	16.752895	15.460609	10.329718	8.473269	9.855373	6.30227	6.011594	7.406229
arahy.Tifrunner.gnm1.ann1.F795UE	0.855961	0.834551	1.169082	1.149282	0.152702	0.615793	1.82271	1.892037	1.698188	4.263124	3.85846	7.344289
arahy.Tifrunner.gnm1.ann1.F7J56T	14.461957	17.535708	11.945556	10.326916	15.206085	11.282727	14.044241	9.109606	12.600562	3.035839	3.159563	1.524143
arahy.Tifrunner.gnm1.ann1.F7PT0Z	13.031175	17.729775	14.236272	6.458717	9.715702	4.979277	4.666507	7.490103	4.047043	1.78784	0.730914	1.995782
arahy.Tifrunner.gnm1.ann1.F7U1GP	0	0	0	0.205179	0.041827	0.41827	3.62326	4.423805	0.843844	25.836126	24.637231	11.382648
arahy.Tifrunner.gnm1.ann1.FDLX2Z	10.607538	15.157891	12.635591	3.68637	6.062404	3.416182	4.263473	4.571465	6.643466	1.071482	1.853761	1.442375
arahy.Tifrunner.gnm1.ann1.FDUH0H	79.198578	89.383026	108.209953	392.655121	289.30661	407.972443	277.148254	248.742523	271.365356	353.781372	343.105774	173.813263
arahy.Tifrunner.gnm1.ann1.FEIE9Q	0.292976	0.744261	0.528114	1.747245	1.283165	1.047003	1.741531	2.256567	0.991662	5.727449	3.461959	3.308249
arahy.Tifrunner.gnm1.ann1.FG2V1D	0.948686	0.763024	0.597835	0.982975	1.054688	0.614252	3.159605	3.408784	2.43077	0.494545	1.043905	1.347731
arahy.Tifrunner.gnm1.ann1.FHUH7B	4089.16748	2999.398682	5272.408691	868.633789	958.672485	943.414734	342.667603	595.395386	271.549866	114.455132	33.524185	18.824104
arahy.Tifrunner.gnm1.ann1.FM4RDW	17.931883	17.373583	19.41148	6.643288	7.374076	5.727692	7.153325	6.291832	8.667851	3.551143	2.979838	4.500136
arahy.Tifrunner.gnm1.ann1.FN6RIW	856.099048	667.621979	1073.026138	269.875089	185.526368	261.044973	109.355808	98.325565	102.979958	58.951282	17.082837	32.206303
arahy.Tifrunner.gnm1.ann1.FRV526	42.641144	28.265814	49.356579	7.543622	7.12361	6.399835	5.436962	5.324002	5.979249	8.266487	4.86434	10.316294
arahy.Tifrunner.gnm1.ann1.FSAK9D	0	0	0.615804	0	0	1.774797	1.946996	0.010439	2.077404	2.783182	3.436774	5.633408
arahy.Tifrunner.gnm1.ann1.FW39NC	1.092401	0.991016	0.916165	0.354158	0.484072	0.242276	0.711473	0.468463	0.228663	0.273139	0.102339	0.315156
arahy.Tifrunner.gnm1.ann1.FWY8EA	13.191168	11.177514	9.869426	3.197177	4.24157	1.592464	4.955062	2.473766	5.330951	1.825284	2.481206	1.161391
arahy.Tifrunner.gnm1.ann1.FX45DR	20.495589	21.877625	22.874372	13.102852	19.738749	12.989617	18.853025	14.697243	19.658595	8.690277	9.566343	8.594337
arahy.Tifrunner.gnm1.ann1.FXAX6R	7.7619	6.982676	7.995372	2.742344	4.342986	3.604175	3.126197	2.887208	2.701345	1.370513	1.265915	1.415993
arahy.Tifrunner.gnm1.ann1.FXLQ18	6.059919	6.801819	4.854639	2.802857	2.885404	1.349611	1.722073	1.244807	2.702908	1.081438	1.119847	2.845783
arahy.Tifrunner.gnm1.ann1.FYP59N	2.312628	2.381992	1.620353	0.294491	1.133322	0.382152	0.596455	0.745835	0.566043	0.149984	0.114124	0.300777
arahy.Tifrunner.gnm1.ann1.G06SMY	5.729527	5.527576	5.281586	3.981994	5.32846	3.407594	3.188296	4.257668	4.049482	2.508485	1.409882	1.862293
arahy.Tifrunner.gnm1.ann1.G1SUYP	595.904485	175.952472	628.993684	364.194169	364.833512	370.566692	102.346059	91.451691	87.981685	57.366679	24.978332	31.885566
arahy.Tifrunner.gnm1.ann1.G24EMA	5.563366	5.879495	5.612295	6.589801	8.158295	8.621959	10.251811	12.306257	12.760446	7.367101	7.604686	8.699777
arahy.Tifrunner.gnm1.ann1.G3R5KE	4.273341	2.583395	4.459919	40.413872	31.727217	38.018153	67.686376	91.978472	39.792139	141.902971	187.532027	70.993751
arahy.Tifrunner.gnm1.ann1.G4CA9S	36.752953	25.064793	35.785416	60.49572	36.170589	55.524563	46.16996	44.508118	56.483841	73.692238	78.847412	103.480003
arahy.Tifrunner.gnm1.ann1.G5WY8I	64.982769	70.016363	79.910456	29.578027	33.074972	25.678805	24.796949	22.793946	25.566852	16.500524	15.40726	21.53929
arahy.Tifrunner.gnm1.ann1.G5Y6Q1	159.153549	196.317895	209.384043	42.434056	50.551106	43.884866	14.375708	17.552621	23.574592	10.868479	6.9062	5.626568
arahy.Tifrunner.gnm1.ann1.G7M3GH	0.061646	0.145721	0	0.29162	0.379048	0.353655	0.745739	1.060182	0.648208	1.624589	3.662754	0.873495
arahy.Tifrunner.gnm1.ann1.G7WV5I	34.994369	38.022275	42.930807	6.590772	15.666786	9.862903	5.643475	6.31319	7.320706	7.580737	7.130427	11.338522
arahy.Tifrunner.gnm1.ann1.G84CIW	11.160267	8.285427	17.08696	1.701821	3.741992	2.165989	1.344151	2.157398	2.164744	0.367652	0.22937	0.973475
arahy.Tifrunner.gnm1.ann1.GBZ8AX	56.816956	51.608459	41.563641	24.904457	26.827507	25.048658	33.972263	30.057755	36.703457	17.696831	18.894848	18.925043
arahy.Tifrunner.gnm1.ann1.GF1W8W	3.424532	3.670574	3.29887	0.253985	0.589937	0.30456	0.737645	0.260246	0.529797	0.29215	0.236577	0.565212
arahy.Tifrunner.gnm1.ann1.GG01I1	4.300461	5.197325	3.984591	0.635016	1.33977	0.488	0.670097	0.736025	0.434361	0.315716	0.385771	0.870143
arahy.Tifrunner.gnm1.ann1.GG70IM	3.793633	5.19753	3.445983	2.755634	2.468079	2.417774	2.073651	1.852621	3.088785	1.351776	0.846882	1.6627
arahy.Tifrunner.gnm1.ann1.GJEV7L	41.4628	45.838707	35.030529	5.922085	17.739326	6.397151	13.907544	10.598701	12.642345	4.626508	2.912724	2.873779
arahy.Tifrunner.gnm1.ann1.GKL411	25.225509	17.015309	20.056231	37.938787	19.030804	30.795172	38.745684	36.222212	40.933341	63.046188	56.767174	101.421329
arahy.Tifrunner.gnm1.ann1.GL6CS5	3.149593	9.744106	9.763548	112.569748	79.552957	113.935529	86.518489	108.477329	52.793401	167.178063	205.004493	109.902312
arahy.Tifrunner.gnm1.ann1.GN2N7N	30.432617	21.660713	34.014233	2.371329	4.897138	2.136636	0.506539	1.596977	2.041935	2.305597	2.09196	3.414871
arahy.Tifrunner.gnm1.ann1.GNE51Z	6.754531	6.538169	7.350583	61.904217	52.145298	69.730568	112.37793	128.755219	75.109985	193.934982	268.304443	169.694107
arahy.Tifrunner.gnm1.ann1.GNW9LV	6.993422	7.016356	5.508228	3.625326	3.773583	2.491459	3.258289	2.810097	2.704152	2.731844	1.643435	2.762454
arahy.Tifrunner.gnm1.ann1.GP9GZC	5.920625	11.041801	9.105624	18.535754	11.656664	13.96284	25.233612	19.255126	28.44387	16.249389	24.423861	15.978103
arahy.Tifrunner.gnm1.ann1.GPY0FR	0.832093	0.790078	0.038013	2.56448	3.107275	2.349608	3.17093	3.379003	1.999833	0.74761	0.370724	0.160164
arahy.Tifrunner.gnm1.ann1.GU4KEX	1.828726	3.136806	1.537179	4.570515	2.831572	1.998802	8.003488	5.557268	6.347479	5.563545	6.292151	2.198887
arahy.Tifrunner.gnm1.ann1.GYV5V7	70.035741	54.796989	49.730583	14.473363	22.796258	16.955163	28.570978	27.356824	25.875249	19.108133	13.458055	27.320344
arahy.Tifrunner.gnm1.ann1.GYZ4Q6	40.864612	43.296368	50.156068	178.432423	120.262935	168.660256	189.435539	196.573082	170.46492	203.728264	219.69178	158.57745
arahy.Tifrunner.gnm1.ann1.GZJ4T4	2.148476	2.013245	2.910805	1.647005	1.454549	1.13257	0.286963	0.418573	0.469565	0.096386	0	0
arahy.Tifrunner.gnm1.ann1.H0AHUW	8.306268	26.97789	28.660033	200.187166	121.233891	164.123527	200.110461	179.560819	192.280158	147.509948	168.920906	75.497148
arahy.Tifrunner.gnm1.ann1.H2G8AX	6.215169	8.011087	5.630418	19.992309	20.416703	28.632257	24.818414	23.781936	19.272394	24.823577	44.562211	17.523379
arahy.Tifrunner.gnm1.ann1.H2JG0V	9.387481	8.606641	9.23554	1.754226	2.679165	1.926384	1.264736	1.34593	2.311195	1.480185	1.932945	1.734381
arahy.Tifrunner.gnm1.ann1.H2TH33	0	0.01787	0	0.424097	1.632081	1.405957	3.880957	2.261152	1.624923	2.430041	19.823105	6.507477
arahy.Tifrunner.gnm1.ann1.H5D5IL	9.512311	12.081196	11.109029	19.620855	19.033227	17.507541	22.589065	20.571115	22.945404	12.096925	12.421232	7.283286
arahy.Tifrunner.gnm1.ann1.H5NNU3	5.958398	6.591757	7.539188	56.212097	25.091497	46.223694	70.334206	51.809303	57.604534	54.455975	59.762188	41.035995
arahy.Tifrunner.gnm1.ann1.H6BXSR	0.352192	0.540114	0.280204	0.514173	1.31288	0.692239	7.383582	6.080929	8.095114	1.556626	1.99371	0.398617
arahy.Tifrunner.gnm1.ann1.H8DQQQ	1.861926	2.529868	2.406602	16.442877	14.746948	19.568863	21.269625	23.835003	12.812265	40.882206	56.008492	54.327736
arahy.Tifrunner.gnm1.ann1.H8M3VN	0.866043	0.295868	1.929547	15.187249	5.381691	8.912779	15.409889	15.08669	15.520475	11.057937	10.001378	19.379794
arahy.Tifrunner.gnm1.ann1.H9U4YS	20.195145	18.663431	18.568069	38.109276	35.888618	38.071205	41.946003	37.202095	41.920654	31.416943	39.898933	29.607853
arahy.Tifrunner.gnm1.ann1.HAI9AH	2.599153	2.122403	2.018047	0.709702	0.918566	0.488834	0.67668	0.740049	0.850992	0.179512	0.243828	0.768854
arahy.Tifrunner.gnm1.ann1.HB1P9N	186.295868	160.432373	202.683914	199.397247	236.432297	189.310501	114.449669	118.050461	118.00676	66.449287	44.617214	39.582726
arahy.Tifrunner.gnm1.ann1.HCT4KE	17.91889	13.207941	15.875776	5.961551	8.519432	8.923688	7.819225	8.416512	12.518843	5.439415	4.347191	4.406654
arahy.Tifrunner.gnm1.ann1.HCTL36	547.250061	383.363342	738.570679	469.160156	430.090576	409.19397	383.818634	447.292328	467.863708	131.703918	117.235756	96.057579
arahy.Tifrunner.gnm1.ann1.HDPS7V	32.107468	32.668192	33.587051	10.572163	18.06266	13.688466	9.640399	11.029211	13.031654	8.952907	10.667111	13.804335
arahy.Tifrunner.gnm1.ann1.HE5IFC	5.961812	4.6472	4.241348	1.744542	2.927606	2.258009	2.035433	2.53826	1.6847	0.734768	1.269415	4.807096
arahy.Tifrunner.gnm1.ann1.HE7HHG	5.855129	5.326427	7.364692	14.39784	14.193055	16.065533	18.566274	22.229968	10.27288	12.8334	10.510608	15.650522
arahy.Tifrunner.gnm1.ann1.HI2JIU	1.700878	1.573541	1.04298	1.199106	0.865068	1.200563	2.495223	3.138326	2.078329	7.293911	7.043158	12.227552
arahy.Tifrunner.gnm1.ann1.HJ1545	5.737841	4.88205	5.65457	1.775262	1.99397	2.913498	2.606619	1.576469	2.26706	2.925412	2.929978	3.755515
arahy.Tifrunner.gnm1.ann1.HK0HI4	5.044544	5.91573	6.293006	2.172738	3.310343	2.076949	2.704916	3.486148	3.470362	1.929816	1.537472	1.449498
arahy.Tifrunner.gnm1.ann1.HK9TK1	0.154996	0.276201	0.154962	0.661921	0.682306	0.766037	0.736241	1.168031	0.774202	1.991322	1.467721	0.953687
arahy.Tifrunner.gnm1.ann1.HLUA2X	9.505256	12.059995	11.423278	4.111463	7.555098	4.953963	4.451098	4.60134	5.217153	3.770418	2.398692	5.15516
arahy.Tifrunner.gnm1.ann1.HP76IN	20.389144	19.511772	20.739667	2.349829	4.364683	2.882296	1.929453	2.036701	1.149078	0.464334	0.395851	0.753777
arahy.Tifrunner.gnm1.ann1.HQU2A8	0.150944	0.148536	0.085502	0.699251	0.273513	1.024016	0.97026	1.817964	0.530496	2.053025	2.82728	1.346043
arahy.Tifrunner.gnm1.ann1.HS3YG3	3.546212	2.162985	3.590523	1.132862	0.706193	1.835942	2.512765	1.297519	2.9389	0.137117	0.906161	0.860774
arahy.Tifrunner.gnm1.ann1.HSI2D4	2.969872	4.261275	2.355681	0.64515	1.15901	0.590978	0.860033	0.651546	0.551582	1.24212	0.999899	1.718083
arahy.Tifrunner.gnm1.ann1.HT4L1Y	8.213108	7.898749	5.792919	3.0854	2.311247	2.949985	3.979473	3.139807	4.227394	4.679486	3.106012	10.145337
arahy.Tifrunner.gnm1.ann1.HTRQ4P	4.080698	5.266363	3.811981	2.906937	4.150199	2.928287	8.372607	7.689389	8.162259	10.980683	11.453249	7.623804
arahy.Tifrunner.gnm1.ann1.HUK63J	16.989003	13.241492	18.799772	2.976013	4.857059	2.806713	4.038409	2.735703	3.001129	2.795826	1.843363	5.856336
arahy.Tifrunner.gnm1.ann1.HVKI9W	23.324013	23.044839	25.458032	68.110064	67.28232	86.106142	93.841863	84.232541	96.856192	29.923949	66.579749	42.21082
arahy.Tifrunner.gnm1.ann1.HVXZ0P	3.494059	3.489673	4.378323	0.727366	1.193928	1.025528	0.489292	0.655991	0.922907	0.403427	0.428838	0.412565
arahy.Tifrunner.gnm1.ann1.HY8A1I	15.125543	16.599871	19.380331	24.209229	26.936827	21.488657	42.784795	41.962707	37.008587	27.118138	26.265036	17.418261
arahy.Tifrunner.gnm1.ann1.I21UC1	58.797873	53.778744	89.305149	24.25313	40.911218	24.922117	10.458032	8.568091	12.185998	0.592863	0.646645	0.650636
arahy.Tifrunner.gnm1.ann1.I2BVW6	6.23663	4.479052	3.425414	9.869158	7.867225	9.376174	8.744987	9.688845	6.865292	11.75058	10.220702	13.013214
arahy.Tifrunner.gnm1.ann1.I4AQ4M	11.054693	10.947033	10.683469	3.635456	6.161093	4.194709	8.717612	5.12398	8.501283	4.59625	4.086405	5.475966
arahy.Tifrunner.gnm1.ann1.I4CVDG	42.761464	33.838047	55.768547	7.093799	7.649668	5.1175	0.775654	0.717411	1.132505	0.631699	0.244177	0.273789
arahy.Tifrunner.gnm1.ann1.I4THJE	10.418065	8.687579	7.499664	2.681136	5.614179	3.364375	3.434659	3.878146	2.543368	2.054209	1.534631	1.307857
arahy.Tifrunner.gnm1.ann1.I5JRZ8	34.028589	33.264624	39.853896	18.900917	22.395608	14.918404	13.332578	13.945084	15.212751	14.22607	11.434119	6.400627
arahy.Tifrunner.gnm1.ann1.I5VDER	0	0	0.015377	0.086576	0.029591	0.040515	0.19131	0.125128	0.034933	2.976425	2.967388	1.501776
arahy.Tifrunner.gnm1.ann1.I7WXBP	23.146929	31.497972	38.790073	186.049728	123.998924	173.086166	149.550873	136.227036	146.928085	184.143936	198.071106	78.110146
arahy.Tifrunner.gnm1.ann1.I7Z8ND	33.070152	24.480375	24.778301	6.584359	16.317337	9.023713	3.380697	4.981942	4.623766	1.887484	1.789207	1.9573
arahy.Tifrunner.gnm1.ann1.I9R4QS	12.650041	21.570484	21.980956	67.595174	56.330778	77.703832	98.385911	77.208861	118.447842	43.77917	125.089712	38.031886
arahy.Tifrunner.gnm1.ann1.IA9U5E	43.052183	54.309177	50.927691	19.719009	37.123358	27.665623	18.286721	16.273905	16.426326	5.150074	6.554232	18.011755
arahy.Tifrunner.gnm1.ann1.IE54UT	19.552502	22.561636	21.795641	31.628241	36.762233	34.451651	70.180167	67.331259	57.069527	36.873235	46.613128	33.070884
arahy.Tifrunner.gnm1.ann1.IE6GXI	0.029503	0	0	3.259017	0.877455	6.056564	9.469105	14.997097	1.548084	6.834889	6.195684	1.359973
arahy.Tifrunner.gnm1.ann1.IH8HKG	0	0	0	0	0.033746	0.031765	0.781189	0.919613	0.209811	2.680252	5.864127	2.059589
arahy.Tifrunner.gnm1.ann1.II2GNC	1.193089	1.231081	1.095415	1.610332	1.503674	1.748611	2.536269	3.652959	3.189782	5.718526	3.60046	4.735523
arahy.Tifrunner.gnm1.ann1.ILAK6E	0.029671	0	0.079365	1.276237	0.387686	1.261265	7.661252	6.38662	6.64466	3.88045	4.033931	3.501168
arahy.Tifrunner.gnm1.ann1.IMLK5J	3.387041	2.483785	3.849315	6.427848	3.895596	6.247908	8.980606	6.651381	1.721748	26.107332	24.208639	16.426582
arahy.Tifrunner.gnm1.ann1.IS1D1C	13.605346	19.446121	14.360216	3.575568	5.010503	4.413458	6.571795	7.029523	5.552906	6.627912	3.427524	5.564365
arahy.Tifrunner.gnm1.ann1.IT7QFA	5.885762	4.596768	3.894453	1.99854	4.945414	2.54179	1.305776	3.137904	1.830785	1.803139	0.352931	1.71129
arahy.Tifrunner.gnm1.ann1.ITCI1L	3.324857	4.512846	5.426907	8.9895	8.943347	8.404729	12.457614	9.557437	12.723484	9.886824	19.697148	7.556466
arahy.Tifrunner.gnm1.ann1.IUT8LB	30.373129	24.406721	36.60379	4.077282	7.188673	2.734393	0.932898	0.582731	0.564066	0.579214	0	0.14951
arahy.Tifrunner.gnm1.ann1.IW0F64	73.26041	138.441347	99.51128	454.087751	271.950462	396.165487	436.229658	369.20609	388.769994	245.238965	236.107977	224.034768
arahy.Tifrunner.gnm1.ann1.IW0ZP6	53.072325	36.86527	72.966814	5.989405	14.398838	11.200561	5.636718	4.246371	6.257024	4.929878	1.96185	4.100462
arahy.Tifrunner.gnm1.ann1.J1NXPM	1.658719	1.445923	2.453987	0.28764	0.340174	0.31623	0.583337	0.684384	0.436912	0.689191	0.394186	1.089003
arahy.Tifrunner.gnm1.ann1.J2XU5N	1.475827	0.923505	0.707247	1.880863	2.280395	1.886913	2.233504	2.042918	2.016631	3.399618	4.177615	3.389647
arahy.Tifrunner.gnm1.ann1.J5JSS9	0.263685	0	0.113263	1.006804	0.961825	1.050563	1.106323	1.650196	2.150788	5.550933	6.239899	3.926989
arahy.Tifrunner.gnm1.ann1.J633C6	0.399648	0.601525	0.901224	3.62564	3.760226	2.295095	5.441447	4.040408	5.565763	0.884609	0.62483	0.2062
arahy.Tifrunner.gnm1.ann1.J84JDI	8.063241	15.91272	9.688176	0.938318	1.511177	1.396962	1.353856	0.953912	1.149043	2.221491	3.363373	1.527317
arahy.Tifrunner.gnm1.ann1.J9AJ01	706.345813	406.627597	685.449558	332.365052	495.875018	423.619434	241.111455	192.236179	241.73416	113.477434	136.760115	57.447769
arahy.Tifrunner.gnm1.ann1.J9K9L3	0.829563	1.07017	1.127715	4.925205	5.365312	7.165406	6.709822	8.982671	4.841007	4.755759	15.429923	8.618125
arahy.Tifrunner.gnm1.ann1.JA8ULA	5.045356	5.472541	7.604436	1.327598	1.754386	1.557888	0.644141	0.430747	1.182689	0.363605	0.804501	0.899162
arahy.Tifrunner.gnm1.ann1.JB63H4	20.182825	15.657552	14.03092	5.377796	6.303349	4.868712	5.122495	4.221087	4.792683	2.121097	2.690671	2.00922
arahy.Tifrunner.gnm1.ann1.JDRG5H	1.027235	1.378959	2.203196	4.597046	3.677776	4.898588	2.418874	3.007786	2.182212	3.865369	5.449512	4.885691
arahy.Tifrunner.gnm1.ann1.JDV80H	0.81745	0.165415	0.237998	0.456345	0.854575	0.720847	1.243878	1.395524	0.267212	2.746092	2.520529	4.123614
arahy.Tifrunner.gnm1.ann1.JKC32H	52.153864	17.732101	35.334097	21.758545	42.058174	37.77366	25.912625	18.671024	13.348997	7.050061	2.446476	2.05132
arahy.Tifrunner.gnm1.ann1.JR38A6	0.88462	1.10055	0.735144	1.918355	1.445678	0.813252	3.487213	3.231889	2.521213	0.809184	1.21766	0.412536
arahy.Tifrunner.gnm1.ann1.JTL6YC	4.933098	5.181376	3.9809	10.333473	8.2554	10.359	14.746396	14.358788	13.464287	12.913946	15.721858	10.824512
arahy.Tifrunner.gnm1.ann1.JTTA2P	19.297968	17.56925	13.664541	22.922647	19.632334	18.136368	29.406437	26.997507	28.501003	30.410511	29.228884	35.782562
arahy.Tifrunner.gnm1.ann1.JVEI5Y	97.051826	52.88636	87.21917	112.180069	110.263962	121.408119	60.012707	40.439899	71.591171	14.835509	7.722873	13.040825
arahy.Tifrunner.gnm1.ann1.JYC8LX	16.113962	30.313414	37.471814	17.39967	35.768332	21.512132	14.292857	10.864217	20.790069	4.539367	7.335648	5.0693
arahy.Tifrunner.gnm1.ann1.K0ICYW	12.461221	13.125381	14.178658	21.412668	19.561319	19.026237	26.792468	28.269619	25.960394	19.898762	18.94929	20.818456
arahy.Tifrunner.gnm1.ann1.K33YLS	0.180626	0.185336	0.368696	25.990634	11.565708	19.868984	43.922302	55.391211	30.019213	118.399945	98.636914	83.459963
arahy.Tifrunner.gnm1.ann1.K3K8ZL	44.395821	44.687775	46.740387	11.115413	17.524555	13.962542	10.335693	11.240371	9.275062	9.525759	6.111919	6.130261
arahy.Tifrunner.gnm1.ann1.K52S6H	1.403037	1.563063	1.691021	3.490762	1.832158	2.072453	3.291806	3.550072	2.047522	6.212043	4.994936	3.596518
arahy.Tifrunner.gnm1.ann1.K6N5RU	17.593246	13.078421	15.674595	5.883422	8.434055	8.805728	7.682994	8.228092	5.689204	5.33439	4.264837	4.324229
arahy.Tifrunner.gnm1.ann1.K79JM6	2.294931	6.250168	4.656896	9.581601	17.571278	10.075033	7.745162	8.788921	2.98152	8.935515	13.621665	24.264883
arahy.Tifrunner.gnm1.ann1.K7EZWZ	1.276094	1.496642	2.651872	4.384618	2.953927	3.518178	4.375768	5.291835	2.764192	5.869334	6.142837	7.614269
arahy.Tifrunner.gnm1.ann1.K7Y0JH	9.985177	5.720313	6.963356	0.503133	0.995222	0.361397	0.023263	1.068383	0.295991	0.826829	0	0.705208
arahy.Tifrunner.gnm1.ann1.K82IJI	30.742882	35.03887	21.899735	40.402955	40.126416	34.294049	93.460392	78.051497	96.213332	46.65018	60.455803	33.65803
arahy.Tifrunner.gnm1.ann1.K8NXH2	4.406415	3.814485	4.648285	17.13398	9.578693	8.872143	16.072648	22.038257	16.863252	20.442835	20.551928	38.593364
arahy.Tifrunner.gnm1.ann1.K9LPZT	0	0	0.030353	0.328136	0.043064	1.264465	4.124907	5.798379	1.637464	12.306961	24.218912	10.515507
arahy.Tifrunner.gnm1.ann1.KD2ZV7	0.397784	1.803495	0.167375	1.03987	0	0	0	0	0.597828	0	0	0
arahy.Tifrunner.gnm1.ann1.KD7CXP	10.208294	10.978172	11.419043	19.732267	14.236712	17.539677	29.591643	26.495497	22.811862	26.782858	26.549776	16.617118
arahy.Tifrunner.gnm1.ann1.KE2YGW	1.008024	0.685571	1.191584	0.228013	0	0.021343	0.335708	0.228506	0.266025	0.041431	0	0.019887
arahy.Tifrunner.gnm1.ann1.KGCE0H	3.142741	2.145533	2.206421	1.159987	1.028395	0.818629	1.652676	1.811914	1.652569	0.633134	0.337853	0.703784
arahy.Tifrunner.gnm1.ann1.KGMC0X	14.248631	15.837242	16.823467	8.12619	7.998306	7.719264	8.47335	6.382162	8.260269	9.85347	11.271294	11.63483
arahy.Tifrunner.gnm1.ann1.KH93XI	12.686759	11.367535	12.255672	4.653038	4.617077	2.50569	4.995462	4.659813	5.070074	3.621517	4.953779	5.14712
arahy.Tifrunner.gnm1.ann1.KIIE1S	13.633283	11.934495	15.002327	2.406005	4.598677	3.289674	3.397041	2.72656	4.459673	1.223648	1.157252	2.722011
arahy.Tifrunner.gnm1.ann1.KJX9WG	19.378027	11.758224	24.896368	63.395172	41.698723	61.755535	101.199211	135.437027	66.302223	111.030357	122.431702	51.561951
arahy.Tifrunner.gnm1.ann1.KNQB38	8.125541	5.740784	7.153322	171.893436	168.205839	203.836717	160.43848	182.830167	103.603519	272.766689	222.749402	186.336715
arahy.Tifrunner.gnm1.ann1.KSV0XM	132.889999	120.33503	152.371506	37.640533	44.692543	35.778313	20.826952	12.433129	25.837076	11.964424	5.610695	9.443219
arahy.Tifrunner.gnm1.ann1.KV6MGK	0.5634	0.417508	0.484081	1.836056	0.678397	1.937807	3.197077	3.831522	1.351399	16.715812	14.554297	13.179269
arahy.Tifrunner.gnm1.ann1.KVXN1E	460.880047	435.907554	629.290141	99.975328	224.29276	117.101778	46.508525	44.772228	67.908444	44.598912	38.398066	37.289362
arahy.Tifrunner.gnm1.ann1.KWZP7D	7.145463	4.455386	7.373111	2.627914	1.233406	1.353267	1.041114	0.839175	1.078194	1.204041	0.560283	0.971457
arahy.Tifrunner.gnm1.ann1.L114HI	30.109743	41.208659	40.492385	4.791188	8.913638	12.110963	8.99163	5.535775	5.874084	11.243095	4.015102	15.523498
arahy.Tifrunner.gnm1.ann1.L2N2VT	26.238071	26.670782	17.526499	6.481848	10.858974	5.857309	13.671276	11.358402	13.475867	4.77092	4.100592	8.948304
arahy.Tifrunner.gnm1.ann1.L2Z1RL	4.448878	4.459501	4.693735	0.926144	1.28932	0.958299	2.006674	1.297382	1.784224	2.313624	3.413807	2.322722
arahy.Tifrunner.gnm1.ann1.L3RF3D	21.951057	23.701584	25.932386	34.734595	27.896214	25.657464	23.855596	17.775023	23.190513	6.397979	5.666736	7.764004
arahy.Tifrunner.gnm1.ann1.L5LHX1	3.664842	21.720325	28.151981	343.02547	240.780967	309.660076	385.119376	377.107786	385.504873	279.4629	321.281411	162.569233
arahy.Tifrunner.gnm1.ann1.L615XT	0	0.324044	0.137175	0.315369	0.660223	0.374764	1.406856	1.829642	0.730411	1.884919	1.05234	0.385414
arahy.Tifrunner.gnm1.ann1.L6AUEE	6.849836	6.599781	5.401569	5.608387	6.18725	5.834541	4.610456	3.020169	5.352645	1.565917	1.553455	1.179693
arahy.Tifrunner.gnm1.ann1.L6XTUR	4.537251	6.366851	5.486044	0.686984	1.696904	1.272605	0.978926	0.946673	0.789653	1.595716	0.924521	0.803603
arahy.Tifrunner.gnm1.ann1.L7YHKS	2.38846	1.170653	1.280037	0.518386	1.080086	1.053632	0.329977	0.533223	0.288066	0.297431	0.200641	0.590244
arahy.Tifrunner.gnm1.ann1.L81BKS	2.604886	3.102433	2.741915	0.868062	1.223819	0.844317	0.91116	1.233788	1.715304	0.749813	0.800538	0.865738
arahy.Tifrunner.gnm1.ann1.L9FPHH	343.703891	252.903232	467.396896	313.042855	313.463154	291.527477	143.009674	130.872218	146.100187	61.457789	37.766259	78.925856
arahy.Tifrunner.gnm1.ann1.LB5LIC	3.074822	3.577701	3.44373	1.068443	1.72698	0.960701	1.003362	2.230226	1.357631	1.773562	0.682201	1.701371
arahy.Tifrunner.gnm1.ann1.LGT5H6	7.133649	8.495765	7.915117	11.802925	8.63313	11.082025	12.160168	12.315142	10.816897	16.688676	15.825841	14.918313
arahy.Tifrunner.gnm1.ann1.LI5GRW	43.653378	35.567429	27.58285	33.150578	20.524002	29.953491	55.825344	58.994305	42.082382	150.252869	100.771759	108.529007
arahy.Tifrunner.gnm1.ann1.LKLM88	21.260124	20.943824	22.973523	3.743086	5.530877	2.964972	3.211279	2.943726	3.460357	2.763466	3.108838	1.66297
arahy.Tifrunner.gnm1.ann1.LLG5IK	0.980496	2.120611	1.423622	2.361654	1.62592	1.823757	4.755019	7.98874	2.018053	26.456605	16.599385	29.800403
arahy.Tifrunner.gnm1.ann1.LML9QV	413.505148	270.987462	385.110373	157.849241	186.429854	165.934204	86.682192	64.708744	65.669774	28.131153	10.293952	11.904783
arahy.Tifrunner.gnm1.ann1.LP5CTB	5.918541	1.583523	5.880088	25.076881	14.038398	21.593037	23.066535	23.039124	18.055679	25.879781	26.231594	26.838764
arahy.Tifrunner.gnm1.ann1.LV0WMB	5.934902	5.488836	7.187929	42.461535	25.767065	43.259211	81.079726	75.920853	45.297783	69.264288	60.728304	17.88997
arahy.Tifrunner.gnm1.ann1.LV9X9M	0.23158	0.256074	0.545567	0.334247	0.427951	0.652811	2.99704	1.662385	1.865289	0.65418	0.801356	0.222493
arahy.Tifrunner.gnm1.ann1.LX1BG3	13.058658	18.045128	17.188501	63.544605	56.447168	61.993838	87.584782	80.017665	88.903203	61.079718	86.852396	47.284139
arahy.Tifrunner.gnm1.ann1.LX7WDF	3.221674	3.300709	4.044636	0.928459	1.29962	1.509806	0.766545	1.617343	0.776579	0.641688	0.878344	1.515532
arahy.Tifrunner.gnm1.ann1.M0AD1K	4.08038	4.337672	2.747698	9.49135	6.373035	9.489066	12.594935	14.678429	8.957835	12.524872	14.289644	13.209741
arahy.Tifrunner.gnm1.ann1.M0DXBI	6.083391	4.515351	4.26985	0.705949	3.116183	1.300949	2.816747	2.013409	2.644342	0.866353	0.894984	2.007474
arahy.Tifrunner.gnm1.ann1.M2AJRY	18.109562	26.576261	22.814502	6.636521	12.748409	7.145075	9.407965	8.997654	9.359901	5.676641	5.370717	6.095136
arahy.Tifrunner.gnm1.ann1.M3F96W	2.415117	3.022833	2.494374	0.257295	0.388779	0.232183	0.135967	0.140781	0.438038	0.325059	0.087634	0.315885
arahy.Tifrunner.gnm1.ann1.M3NNG8	48.371468	46.711988	62.304394	3.698111	6.772702	3.64359	4.448215	4.959261	5.765121	4.17156	2.746943	3.599993
arahy.Tifrunner.gnm1.ann1.M5LFMH	25.351386	30.946915	22.773713	68.387562	73.65552	83.63834	95.09407	101.819389	84.896152	70.700107	64.075293	58.559738
arahy.Tifrunner.gnm1.ann1.M6YT3U	354.023596	292.1032	451.178959	196.117819	203.213367	194.169705	76.013397	87.184141	68.351461	31.189747	16.344206	21.974828
arahy.Tifrunner.gnm1.ann1.M7W292	3.095732	2.935221	2.84495	2.194524	2.097228	1.839084	7.512033	7.965786	3.418825	14.41346	17.810771	12.502515
arahy.Tifrunner.gnm1.ann1.M8DMLH	7.741518	7.114798	6.844978	13.596051	0.815778	12.091146	12.722404	15.414986	20.955152	8.23557	11.463915	4.231463
arahy.Tifrunner.gnm1.ann1.MA1Z2D	1.232697	2.456428	1.59035	0.173406	0.191667	0.310623	0.278307	0.208997	0.118005	0.180116	0.21316	0.094618
arahy.Tifrunner.gnm1.ann1.MAU41V	468.291594	395.547446	622.012181	377.508153	315.395312	347.127181	179.18661	145.773278	154.817017	120.403388	98.7684	139.472768
arahy.Tifrunner.gnm1.ann1.MDXN6U	115.276001	32.817337	63.528812	2.211843	10.965433	7.044809	4.271755	2.3505	3.47263	3.898048	0.79628	0.816871
arahy.Tifrunner.gnm1.ann1.MF538D	431.344879	325.892456	453.486328	329.814178	455.386414	330.653168	231.952911	187.626831	247.599411	58.53664	34.509602	37.054783
arahy.Tifrunner.gnm1.ann1.MFGQ7M	14.726974	13.417077	13.315686	7.463384	7.723433	5.887184	8.536961	7.176885	7.781647	4.808003	4.382382	7.070152
arahy.Tifrunner.gnm1.ann1.MH7BQR	223.964809	228.637438	293.261286	123.020752	184.101074	162.775947	140.032827	139.118746	126.258103	41.28717	48.359044	31.07519
arahy.Tifrunner.gnm1.ann1.MHU4FI	0.455114	1.497597	1.151683	0.01572	0.012041	0.022139	0.033384	0.087097	0.029647	0.100267	0.02657	0.009633
arahy.Tifrunner.gnm1.ann1.MIA46J	8.114275	7.713329	7.759109	5.180662	4.282202	4.209442	5.051665	4.826459	4.921748	2.977661	4.214675	2.571252
arahy.Tifrunner.gnm1.ann1.MID1KN	22.893568	25.751828	12.416815	3.801595	4.688852	2.452251	24.410125	16.222106	19.838157	3.369593	5.502012	3.477841
arahy.Tifrunner.gnm1.ann1.ML01RA	7.762969	7.227784	10.450678	32.757902	18.740167	14.542411	11.087959	12.769444	11.10921	20.167804	13.34698	21.744476
arahy.Tifrunner.gnm1.ann1.MLP8YM	2.757343	2.222346	3.169891	5.925186	5.231271	4.389664	6.561961	4.530066	5.815996	5.095786	5.285664	4.680488
arahy.Tifrunner.gnm1.ann1.MLY2RP	17.514426	12.966829	15.140808	5.90322	8.100267	5.859459	7.608175	8.091444	7.602596	3.555322	3.356495	4.173438
arahy.Tifrunner.gnm1.ann1.MS236J	56.080157	43.996167	51.518068	8.352736	17.323837	9.63097	6.190818	4.699475	7.067712	3.364766	4.248733	2.935836
arahy.Tifrunner.gnm1.ann1.MSB8QE	94.843933	86.503105	110.968193	13.228601	26.607826	16.17378	2.490263	1.716995	3.119729	1.871363	0.283622	1.317435
arahy.Tifrunner.gnm1.ann1.MTP01V	1.986139	1.726912	1.602713	1.944303	1.103163	1.377768	3.71558	4.186729	2.52898	6.640266	6.466553	4.450199
arahy.Tifrunner.gnm1.ann1.MVQ7LV	274.347931	212.765289	327.511658	207.40242	256.142029	198.957642	189.488937	180.233658	191.986176	52.862896	24.531509	28.121656
arahy.Tifrunner.gnm1.ann1.MW07R7	2.735915	2.05995	1.766619	6.790902	3.80524	3.372403	5.712831	7.34517	7.465821	14.420186	15.373877	12.424234
arahy.Tifrunner.gnm1.ann1.MWEA9C	17.876723	18.3061	14.929664	28.240298	29.996735	29.86186	48.238982	52.8355	46.299634	51.296615	60.898304	33.58121
arahy.Tifrunner.gnm1.ann1.MYU01D	7.020106	9.095847	7.522257	17.658703	16.424652	14.705517	17.619297	17.991095	16.374373	18.420014	19.322805	15.947379
arahy.Tifrunner.gnm1.ann1.MZM9C8	4.227707	4.259228	5.102657	8.078719	8.604372	10.642327	11.040725	11.581244	8.615599	11.202812	13.192247	6.872245
arahy.Tifrunner.gnm1.ann1.N15JJB	0	0	0.024367	5.597906	8.98122	0	4.942359	9.247698	0	11.547627	1.091101	8.628397
arahy.Tifrunner.gnm1.ann1.N1SVVP	4.014018	2.768053	4.732878	0.520566	0.182356	0.656126	0.062057	0.34937	0.25793	0.212432	0	0.435591
arahy.Tifrunner.gnm1.ann1.N43WCR	269.290912	305.597378	266.55629	104.192175	152.315295	115.55597	75.88336	67.818999	77.324098	38.154328	38.659158	42.764376
arahy.Tifrunner.gnm1.ann1.N5PDN1	6.830805	7.550916	7.16521	3.458093	4.020493	3.064129	3.790277	3.756863	7.225092	2.525628	1.684889	3.229273
arahy.Tifrunner.gnm1.ann1.N6GMXU	0.145049	0.659687	1.810033	7.342553	0.314471	8.114416	14.503482	18.179949	8.617256	27.122272	36.548696	15.235789
arahy.Tifrunner.gnm1.ann1.N78EDX	0.118274	0	0	0.21726	0.291635	0.239756	0.882097	0.950475	0.078828	2.88019	3.001949	1.121469
arahy.Tifrunner.gnm1.ann1.N7BB1S	4.251269	2.557903	2.85049	3.88995	4.093571	5.908633	6.465038	7.032548	3.851517	14.526343	10.395421	11.333461
arahy.Tifrunner.gnm1.ann1.N9KY97	16.650927	14.650044	14.582831	2.251638	4.448742	3.518345	2.983214	2.770762	2.389943	2.04977	1.764469	1.752083
arahy.Tifrunner.gnm1.ann1.NA5QFN	3.939447	3.405288	4.027622	23.760794	14.861916	17.537171	31.754181	40.833221	22.341437	32.029164	43.967055	19.033423
arahy.Tifrunner.gnm1.ann1.NA7XEQ	29.535815	24.14868	26.325164	13.756383	13.852163	14.337549	7.171793	10.119535	11.774024	14.226188	13.497316	17.604211
arahy.Tifrunner.gnm1.ann1.NAQK9Y	3.99195	3.107492	2.462337	7.607368	4.799046	7.110566	10.485625	8.880025	11.082034	22.074423	20.26026	25.471261
arahy.Tifrunner.gnm1.ann1.NASX6J	0.367678	0.814316	0.228445	1.324858	0.965078	0.918223	2.365617	2.074005	2.223924	0	0.24989	0.721289
arahy.Tifrunner.gnm1.ann1.NB2RRK	3.919199	3.211965	5.50321	24.417147	20.430193	32.115326	12.832486	13.751169	12.946837	7.35626	8.673792	32.573517
arahy.Tifrunner.gnm1.ann1.NC09XL	5.237823	10.621683	14.389435	23.575514	25.600448	16.60846	17.423972	15.818382	14.99525	9.716895	21.762349	36.304946
arahy.Tifrunner.gnm1.ann1.NFXQ6B	0.144842	0.159326	0.073452	0.368359	0.337796	0.465113	0.658066	0.43802	0.386246	0.646098	0.989972	1.026155
arahy.Tifrunner.gnm1.ann1.NH9VWV	56.320192	55.019374	79.040128	7.604082	15.279933	11.017417	10.504497	11.299844	15.603066	6.136103	4.017876	5.735702
arahy.Tifrunner.gnm1.ann1.NJ55ST	36.776106	53.321071	120.702431	18.11792	0.067945	22.789091	2.978112	0.819831	0	1.083333	1.109541	1.420641
arahy.Tifrunner.gnm1.ann1.NJAK7N	4.133491	4.312964	3.971273	7.425738	5.951855	7.482118	7.631962	6.829299	8.241381	8.725236	10.182982	9.903664
arahy.Tifrunner.gnm1.ann1.NKTC04	157.88266	79.353729	152.714371	136.937576	187.501694	157.818726	104.635033	75.094475	105.333519	23.601604	11.135964	11.19592
arahy.Tifrunner.gnm1.ann1.NM7RU6	13.87682	15.180146	13.962825	4.826525	9.588652	6.717287	7.837843	8.756577	8.046692	3.645021	2.607823	3.393196
arahy.Tifrunner.gnm1.ann1.NN0MZU	287.827698	275.298248	345.173828	281.334412	225.693466	256.787933	172.481857	157.858505	162.019562	81.577652	57.993366	54.305702
arahy.Tifrunner.gnm1.ann1.NV4Y6S	29.641469	28.712156	33.484253	14.549168	18.081633	14.076759	14.87727	12.605368	14.694195	9.491526	9.077343	12.393129
arahy.Tifrunner.gnm1.ann1.P0W1U8	1.510012	1.734443	1.320242	3.278911	3.279226	3.845694	3.195766	4.605182	3.277893	4.573165	5.109863	3.328004
arahy.Tifrunner.gnm1.ann1.P29Y0H	62.113581	52.842598	67.360708	31.816102	49.210622	39.555467	31.125454	24.255503	25.316459	31.247303	28.42635	31.777037
arahy.Tifrunner.gnm1.ann1.P5B8TA	9.624837	8.55671	7.222099	4.034362	4.769118	4.38435	3.26638	2.888992	3.811297	1.916514	2.051252	3.436023
arahy.Tifrunner.gnm1.ann1.P5HFKM	14.374123	11.276545	17.279066	0.370975	1.125564	0.394889	0.861931	0.913589	0.520228	0.088317	0.06895	0.213151
arahy.Tifrunner.gnm1.ann1.P67WA3	0.905096	1.188288	1.120177	32.415821	16.238415	32.117771	36.637188	40.51078	26.129675	90.214226	102.608192	78.308273
arahy.Tifrunner.gnm1.ann1.P6BB45	159.850659	154.879145	194.519829	116.879067	106.806028	97.935298	102.337817	87.889003	101.229446	37.562491	32.611505	33.209201
arahy.Tifrunner.gnm1.ann1.P6MJUK	128.686336	118.921787	162.491531	25.358251	40.467326	26.759833	3.546448	2.918252	4.495205	2.745206	0.964323	1.177838
arahy.Tifrunner.gnm1.ann1.P8AP0Y	10.416075	11.860928	7.630172	5.172513	5.645053	4.726928	4.156163	3.79588	4.290818	1.291559	1.70697	3.466163
arahy.Tifrunner.gnm1.ann1.P96X61	956.551656	554.039348	953.14776	418.147969	361.615997	410.817022	177.452593	151.858801	129.960997	77.575287	22.178477	25.258634
arahy.Tifrunner.gnm1.ann1.PA1DXY	0.022914	0	0.029859	0.443442	0.359716	0.806628	1.083218	0.731543	0.317872	0.812967	1.524821	6.119522
arahy.Tifrunner.gnm1.ann1.PA3NAF	56.792534	51.224377	62.311562	21.887688	39.842461	26.891411	20.589073	15.789148	21.107948	26.528288	24.173014	25.761812
arahy.Tifrunner.gnm1.ann1.PAC19I	30.225668	29.689179	30.720645	98.002976	90.713546	117.468293	78.098687	99.044689	89.407438	84.12706	94.956255	68.02476
arahy.Tifrunner.gnm1.ann1.PC9ITH	35.079048	36.257496	38.61531	12.979857	15.242636	12.514532	12.253405	12.408732	12.340755	6.931233	4.632219	8.417245
arahy.Tifrunner.gnm1.ann1.PCZ0HW	12.31734	9.629702	9.694582	11.324246	10.915957	15.713518	20.442854	19.27742	14.306194	23.063826	23.164377	24.35891
arahy.Tifrunner.gnm1.ann1.PGH95A	14.440676	19.667496	12.546469	23.181162	18.829309	16.086941	36.50573	29.137678	36.718285	12.461007	13.457478	12.18048
arahy.Tifrunner.gnm1.ann1.PI69HT	6.615476	4.700023	5.778158	7.715039	10.492762	9.527828	12.382248	14.82803	9.610495	17.325678	15.682207	11.138304
arahy.Tifrunner.gnm1.ann1.PI6GK2	209.036011	157.732086	222.068436	153.67009	224.054245	158.853882	86.628616	73.52182	92.748253	31.501638	18.393023	22.711037
arahy.Tifrunner.gnm1.ann1.PINB5K	9.182134	10.063449	7.588794	88.796572	63.879954	90.747347	85.141402	91.477736	73.283945	110.638212	119.106473	67.117633
arahy.Tifrunner.gnm1.ann1.PIZC5V	38.25482	27.684242	51.389675	6.761079	3.26843	4.161589	0.83635	1.134074	0.410343	0.455723	0.247954	0.289974
arahy.Tifrunner.gnm1.ann1.PKW5X9	10.181085	4.614813	7.405913	2.628874	4.566525	4.143454	2.808694	1.186705	2.735344	1.183666	0.545402	1.743064
arahy.Tifrunner.gnm1.ann1.PLZ2LX	114.344742	97.013428	159.304291	36.621349	36.157513	32.742439	13.863163	12.29301	11.380527	5.560548	2.178993	5.134731
arahy.Tifrunner.gnm1.ann1.PNQ8GJ	7.636113	7.045448	7.401764	10.562762	9.932692	10.117751	13.08524	19.257689	14.805498	21.723986	20.112096	15.203036
arahy.Tifrunner.gnm1.ann1.PUMP6L	25.49967	28.289026	19.394476	61.355785	77.322472	89.788025	15.879224	13.795882	11.913707	20.3638	19.136065	42.577469
arahy.Tifrunner.gnm1.ann1.PX7M3V	872.994019	581.493347	846.290039	691.48468	706.236267	655.11377	383.457123	279.896545	393.690369	126.998428	81.536598	95.19651
arahy.Tifrunner.gnm1.ann1.PYN71E	0	10.547312	11.394697	17.736036	14.602897	14.231571	20.127903	19.020702	17.728348	11.775133	11.904962	15.573998
arahy.Tifrunner.gnm1.ann1.Q0CVUM	23.944353	25.43413	17.934565	7.765459	11.010467	7.004687	12.095019	10.597673	12.200886	3.963114	3.984847	8.38599
arahy.Tifrunner.gnm1.ann1.Q0PIRU	0.637307	1.023086	1.432393	2.584556	2.0119	2.365981	2.495296	2.614842	3.751998	1.360464	2.578596	2.142646
arahy.Tifrunner.gnm1.ann1.Q3N7T1	0.215829	0.2259	0.422826	0.694317	0.540528	1.229731	1.161117	1.22701	0.476416	1.685485	2.772291	2.089144
arahy.Tifrunner.gnm1.ann1.Q5RAF1	23.997669	16.317093	15.008184	2.461672	8.018559	2.479626	4.30634	4.629037	5.09106	2.480288	1.238257	2.598804
arahy.Tifrunner.gnm1.ann1.Q5YJQ9	216.491211	171.688614	248.898102	156.281174	136.664841	138.89006	86.70462	75.287521	71.840675	44.664181	27.986698	24.986965
arahy.Tifrunner.gnm1.ann1.Q65WP5	0.125449	0.108366	0.096835	0.34116	0.23535	0.274384	0.721424	1.233538	0.190582	1.599298	1.98528	0.5326
arahy.Tifrunner.gnm1.ann1.Q6CHQR	15.466978	13.386168	7.683745	10.382354	19.954298	26.274559	33.176809	36.582233	27.163592	15.878804	0	24.878119
arahy.Tifrunner.gnm1.ann1.Q6LURQ	25.414809	22.633402	17.091054	5.95907	8.608351	5.561295	2.314318	3.350032	3.373285	0.48167	0.604516	0.483443
arahy.Tifrunner.gnm1.ann1.Q8CNLJ	17.328585	16.724732	13.098775	15.744157	10.957042	12.343626	12.909164	15.496381	12.470191	24.012624	21.08189	24.334725
arahy.Tifrunner.gnm1.ann1.Q94UE0	9.476567	8.33225	7.448301	1.574324	4.749304	2.99058	1.565084	1.28472	1.904522	0.611146	1.886298	0.484133
arahy.Tifrunner.gnm1.ann1.Q9MXQT	1.140462	0.741923	0.807282	0.044405	0.2546	0.207522	0.027031	0.10715	0.093995	0.195411	0.092455	0
arahy.Tifrunner.gnm1.ann1.Q9TTL4	10.335564	18.422541	17.605148	36.954698	37.880021	34.350781	42.021268	35.495219	42.665676	20.135244	18.52967	14.036609
arahy.Tifrunner.gnm1.ann1.QCS9HL	9.718911	7.728404	9.711661	10.943347	10.622787	10.236705	23.778204	23.079994	23.342588	27.274343	30.858202	22.51145
arahy.Tifrunner.gnm1.ann1.QDSR7W	389.418457	285.681122	448.863739	295.804504	358.662628	284.478851	230.937424	250.904617	257.200226	67.121773	26.959576	31.396635
arahy.Tifrunner.gnm1.ann1.QGH881	18.190799	9.631763	16.425482	35.068309	37.326651	45.79276	21.526439	20.401894	20.531679	24.937429	24.271272	37.785862
arahy.Tifrunner.gnm1.ann1.QHJA26	207.44397	211.734468	275.9559	89.342571	163.4853	116.687526	95.049156	81.797122	92.979252	11.151334	16.049056	8.951735
arahy.Tifrunner.gnm1.ann1.QHM6UX	792.848145	783.031372	968.711243	472.608307	430.43457	437.438873	260.626953	194.794968	217.450806	102.287895	55.737377	56.271347
arahy.Tifrunner.gnm1.ann1.QIF50Y	1.913733	2.883607	0.97618	2.091962	2.629728	1.688526	12.608203	13.429701	14.178527	2.67172	4.308665	1.041428
arahy.Tifrunner.gnm1.ann1.QIQ2JJ	9.218862	7.639599	11.925434	2.538811	2.353239	2.303828	2.059079	2.396173	2.985268	1.804869	2.379584	2.387832
arahy.Tifrunner.gnm1.ann1.QP3SM1	7.688667	10.5088	5.753134	21.117186	16.691076	19.65468	40.228449	46.462206	30.091631	43.923368	51.247176	30.358833
arahy.Tifrunner.gnm1.ann1.QP7RRL	101.326242	71.692491	128.991809	87.481637	95.884389	87.513346	56.912154	37.818148	42.065908	14.780335	9.549934	15.827302
arahy.Tifrunner.gnm1.ann1.QQ1SRH	0.93361	0.958943	0.697919	8.322898	9.528891	11.33979	23.724009	28.182425	13.257757	39.12904	51.712257	22.874762
arahy.Tifrunner.gnm1.ann1.QTKE08	8.373892	10.264768	9.447314	24.513149	19.598411	22.576859	31.890988	35.788561	28.130168	33.366376	29.12037	26.163118
arahy.Tifrunner.gnm1.ann1.QW0L8Q	40.060881	28.139131	40.08744	64.594678	82.617758	72.508079	59.596849	40.288914	62.036506	7.032745	7.210171	5.236176
arahy.Tifrunner.gnm1.ann1.QXG3RX	23.670125	21.063079	19.617271	43.048093	45.300592	45.100895	60.562063	65.1827	57.858837	60.132326	66.079313	49.329779
arahy.Tifrunner.gnm1.ann1.QXM1B7	1007.057129	464.742828	868.688843	2000.471313	2457.463379	3054.589844	1466.548096	688.512817	1431.97998	269.62146	121.84848	130.725693
arahy.Tifrunner.gnm1.ann1.QYWJ3M	19.222275	25.183483	20.394522	26.524764	29.198246	24.259722	58.368034	51.027966	56.178765	35.15229	38.989568	27.706393
arahy.Tifrunner.gnm1.ann1.QZL5XH	31.211264	26.559038	26.04195	7.752193	7.420094	4.373485	13.195972	11.125301	9.256381	7.447176	4.391242	9.137863
arahy.Tifrunner.gnm1.ann1.R0DZQ3	2.228071	0	0	5.150639	0	4.186852	5.500844	5.929787	5.410653	0	5.005593	6.100491
arahy.Tifrunner.gnm1.ann1.R0TYU9	10.900554	9.480778	8.16275	6.210635	6.163499	5.540696	7.594927	4.77448	7.461398	1.310089	2.087492	2.293207
arahy.Tifrunner.gnm1.ann1.R18LRK	222.105743	174.457596	173.654922	190.266052	122.064522	206.124863	105.013	113.378166	103.511787	72.823242	66.31588	79.857666
arahy.Tifrunner.gnm1.ann1.R2JXRC	5.109403	5.20617	5.837426	31.575276	21.256959	29.10448	57.326683	42.992156	32.751998	41.963412	40.303922	7.404337
arahy.Tifrunner.gnm1.ann1.R419CW	24.717787	21.364061	17.166434	24.82875	19.590461	23.045861	51.987665	44.868307	56.073293	25.025581	43.009045	28.423353
arahy.Tifrunner.gnm1.ann1.R8YQMP	10.607461	10.422172	13.297207	6.536365	6.531	6.130774	2.77909	4.796295	5.620583	5.855095	6.39518	5.344293
arahy.Tifrunner.gnm1.ann1.R92L2M	4.019371	4.404451	2.875008	0.48266	1.220149	0.932737	2.363534	1.073402	1.609997	0.701258	0.521553	1.235658
arahy.Tifrunner.gnm1.ann1.RAR9LN	4.29776	5.794278	3.827079	0.261091	1.078172	0.658527	0.529981	0.762971	1.4065	0.224985	0.040615	0.43199
arahy.Tifrunner.gnm1.ann1.RBYB13	282.676208	204.511063	312.124023	172.975327	179.51236	157.666916	116.029671	93.830193	116.901756	59.917526	37.521435	50.046024
arahy.Tifrunner.gnm1.ann1.RCN63F	47.569668	50.714175	45.339123	12.786134	10.694764	9.249179	24.19312	22.192135	15.352546	11.323086	7.51502	17.57165
arahy.Tifrunner.gnm1.ann1.RCT00R	11.421731	5.871731	10.243443	5.02909	6.789666	5.920433	4.431114	2.905809	3.047996	2.234053	2.151887	3.176413
arahy.Tifrunner.gnm1.ann1.RG5YED	6.636102	7.002609	5.882732	66.003181	25.270075	64.366859	76.994209	86.208473	69.109001	172.079773	184.871384	183.376236
arahy.Tifrunner.gnm1.ann1.RKD053	208.133514	110.800888	201.281403	107.131973	102.008911	113.728989	124.486725	50.207722	67.999763	28.363703	17.275076	8.658561
arahy.Tifrunner.gnm1.ann1.RKV2XY	469.183582	403.580426	625.83786	437.595986	350.065625	406.287098	223.219215	188.921438	201.697758	155.380325	132.449974	179.447747
arahy.Tifrunner.gnm1.ann1.RP3X8Z	67.335451	45.942729	75.955591	2.300926	9.885223	5.668853	3.002641	2.106331	2.990905	2.453495	0.929364	1.884202
arahy.Tifrunner.gnm1.ann1.RQ1G66	4.175904	5.101509	3.275197	1.416391	3.91964	0.521551	2.344993	1.238645	0.151155	1.095043	0.492221	0.759599
arahy.Tifrunner.gnm1.ann1.RQ5XX8	4285.704468	3733.675171	2955.129699	997.794433	1104.929474	754.78067	1715.408753	1309.40744	1705.15387	372.223381	332.551926	282.804725
arahy.Tifrunner.gnm1.ann1.RQXR90	6.114427	4.580352	5.501705	0.969752	1.404324	0.771759	1.928365	0.792147	2.284303	0.364943	0.940266	1.263048
arahy.Tifrunner.gnm1.ann1.RSU8B2	98.28289	72.021141	104.718948	22.746084	41.067642	35.609085	11.919074	8.452747	11.614323	15.409607	7.517282	12.490198
arahy.Tifrunner.gnm1.ann1.RVN5Z1	28.062056	8.816791	21.311725	3.160409	7.537963	4.290884	2.96962	3.891188	3.539978	3.338	1.285038	2.689419
arahy.Tifrunner.gnm1.ann1.RW0PIM	13.26409	11.352077	14.75878	5.265368	5.314263	5.383378	7.734836	6.328414	6.898826	4.775613	4.027859	5.450388
arahy.Tifrunner.gnm1.ann1.RWK4UY	0	0	0.0355	0	0	0.266494	1.149141	1.571418	0.135676	3.345125	1.675836	1.988891
arahy.Tifrunner.gnm1.ann1.RX4FVN	3.504635	3.620614	3.263877	0.344163	0.99793	0	0	0	0	0.167586	0.180402	0
arahy.Tifrunner.gnm1.ann1.RX7YKY	5.235401	4.798414	4.819487	9.049907	9.994647	8.217642	10.319769	10.962891	13.94426	6.304777	8.254698	7.01785
arahy.Tifrunner.gnm1.ann1.RYM43V	16.495728	17.74897	15.979005	2.123814	3.399495	1.559147	2.735765	2.59193	3.593994	1.18288	0.890242	2.191332
arahy.Tifrunner.gnm1.ann1.S0JXUX	1.007519	0.918226	1.414688	2.048828	1.48711	2.144766	4.353702	6.204001	2.979465	12.647629	12.766554	7.712031
arahy.Tifrunner.gnm1.ann1.S2Q0RR	0.038613	0	0	0.079779	0.024126	0.02271	0.827623	0.790217	0.147473	0.743419	3.028466	1.030094
arahy.Tifrunner.gnm1.ann1.S2QYAG	389.215441	316.287537	529.770042	166.543167	149.773621	138.522675	67.724365	60.338875	51.891514	22.293753	4.861787	5.313526
arahy.Tifrunner.gnm1.ann1.S3LEX3	36.77724	58.678743	41.866456	21.571814	26.887228	18.403301	25.040683	20.33996	25.595691	14.399074	21.631789	10.934588
arahy.Tifrunner.gnm1.ann1.S4AEC7	58.269451	27.196818	43.478473	25.91227	35.238494	35.120772	26.00717	19.605112	27.12004	11.973007	5.793928	7.250763
arahy.Tifrunner.gnm1.ann1.S5ELWT	36.327493	42.658829	55.773871	2.534028	7.064133	3.573975	3.563009	2.790663	3.375936	1.475648	1.576046	1.539465
arahy.Tifrunner.gnm1.ann1.S5QGNM	0.531474	0.834123	0.80987	1.845555	2.995744	1.379605	2.463019	2.965054	2.570246	3.543397	1.800943	4.869114
arahy.Tifrunner.gnm1.ann1.S5W95P	7.247784	4.801026	7.726736	13.015732	10.007927	10.584373	10.19554	11.406508	10.558183	11.605943	8.459442	12.941212
arahy.Tifrunner.gnm1.ann1.S6TVHJ	1.157701	0.72945	0.991218	0.75279	0.682627	0.60071	0.911515	0.412467	0.674919	1.600011	2.562442	1.614219
arahy.Tifrunner.gnm1.ann1.S6Z2J3	12.237347	9.5116	9.488891	11.210204	10.786627	15.620371	20.110523	18.897793	14.115669	22.79628	22.981993	23.873428
arahy.Tifrunner.gnm1.ann1.S7AN2D	109.164581	102.676706	90.834199	21.219702	30.536192	23.973953	30.052416	26.907511	25.454197	30.954038	26.678421	21.730102
arahy.Tifrunner.gnm1.ann1.S88EDI	0	0.03194	0	0.224066	0.167082	0	0.263679	0.402195	0.356846	0.6371	1.028218	1.015515
arahy.Tifrunner.gnm1.ann1.S9FRTX	0.567763	0.524253	0.361692	1.075147	0.964479	0.781433	0.669344	1.169303	0.61938	1.946886	2.596758	2.226049
arahy.Tifrunner.gnm1.ann1.S9NP0T	14.512742	13.322245	13.26423	7.395609	7.76427	5.939748	8.49144	7.070584	7.702135	4.833672	4.384655	7.026089
arahy.Tifrunner.gnm1.ann1.SA47EU	20.225739	22.686528	19.150277	9.445106	10.001644	8.73192	13.021872	5.975692	11.634648	10.096412	10.177772	2.258795
arahy.Tifrunner.gnm1.ann1.SAFK3A	0.529219	0.50133	0.858984	0.66103	0.697904	0.873993	1.085096	1.500438	0.385857	2.736851	4.477116	2.210591
arahy.Tifrunner.gnm1.ann1.SCHW0S	1.775278	1.836649	1.884987	11.140499	10.820599	8.275284	7.602565	12.246644	10.385323	6.386087	6.564934	5.192318
arahy.Tifrunner.gnm1.ann1.SFW5N9	72.758682	58.125511	44.571724	57.368034	39.358406	52.301567	96.154617	90.940842	63.954433	216.595001	158.310928	145.016785
arahy.Tifrunner.gnm1.ann1.SJPB47	13.839617	10.629692	12.487362	5.611801	7.750074	5.297195	5.250849	5.01937	6.0574	4.380748	3.516532	8.995757
arahy.Tifrunner.gnm1.ann1.SKQI8R	1.601757	0.991445	0.072197	1.995335	3.143708	2.902411	3.144619	0.625585	2.007265	1.447283	0.876218	0.068901
arahy.Tifrunner.gnm1.ann1.SM06HE	2.417371	3.183273	2.303997	6.951876	5.583481	6.4239	9.392815	4.993554	6.663444	3.426909	4.849353	4.872945
arahy.Tifrunner.gnm1.ann1.SM3TC1	8.579403	7.112627	9.223482	114.885096	72.402403	112.241096	100.273288	73.498828	80.516054	159.315875	68.386992	136.12752
arahy.Tifrunner.gnm1.ann1.SM45K0	8.970635	4.593759	11.436688	21.264015	5.68348	16.403775	48.467918	49.341237	18.608676	107.556358	136.958413	77.062131
arahy.Tifrunner.gnm1.ann1.SM4L6W	1.545457	0.932886	1.177485	1.691131	1.794085	2.422444	2.529995	3.848838	2.504165	3.265419	4.561389	2.97705
arahy.Tifrunner.gnm1.ann1.SMP34R	1.55983	0	0	1.55438	1.565261	1.059725	3.390848	2.961895	3.120056	2.588819	4.247157	3.726469
arahy.Tifrunner.gnm1.ann1.SN8RBH	4.182501	3.209099	2.667316	254.761872	159.057767	166.175608	336.529185	266.902606	309.406209	73.84837	68.334328	73.075236
arahy.Tifrunner.gnm1.ann1.SS1ETW	5.118769	6.413851	4.166511	10.591578	7.917017	8.333292	12.006676	9.880736	10.639157	12.59603	13.673592	6.827942
arahy.Tifrunner.gnm1.ann1.ST1ALI	8.249073	3.674015	6.967871	21.78536	14.871934	18.73664	9.542696	9.613968	8.373933	22.174489	15.147316	34.066403
arahy.Tifrunner.gnm1.ann1.SUCZ0Z	20.423654	21.809457	22.601624	35.543342	25.688396	29.029849	37.336561	28.394593	33.192107	36.025922	35.41092	36.064351
arahy.Tifrunner.gnm1.ann1.SWM3ME	1.062898	1.226111	2.304004	3.909226	4.333894	2.724509	4.9585	7.200777	5.00014	3.349342	5.387686	2.971593
arahy.Tifrunner.gnm1.ann1.SYK0BG	18.502626	26.226789	20.764254	31.334623	32.51104	18.121519	50.814754	34.086498	46.7257	16.765152	23.372555	13.073256
arahy.Tifrunner.gnm1.ann1.T0QXQZ	19.734972	0	24.846405	0	45.417057	0	45.332649	40.28091	46.855583	34.896309	40.245365	27.047722
arahy.Tifrunner.gnm1.ann1.T46WBJ	43.56271	40.166927	60.035778	16.841743	30.500925	20.886065	14.882553	8.45568	13.185068	2.10046	1.476664	2.341341
arahy.Tifrunner.gnm1.ann1.T6TKQJ	18.079704	22.159242	23.958295	74.169771	66.578932	77.703913	79.998667	80.698899	76.721713	76.398308	73.12116	52.017449
arahy.Tifrunner.gnm1.ann1.T7DX97	0.147521	0.197467	0.174557	120.715265	76.652195	156.88641	95.556975	107.286744	45.981099	156.725248	160.094819	210.561466
arahy.Tifrunner.gnm1.ann1.T7FQKJ	63.097435	85.930099	96.733582	649.908569	453.531067	649.1604	500.310913	429.24884	460.047882	250.127548	239.8582	199.177765
arahy.Tifrunner.gnm1.ann1.T832D6	0	0	0	1.043462	0.41166	1.412785	8.787752	10.554831	1.004858	26.969021	15.377561	13.042919
arahy.Tifrunner.gnm1.ann1.T8CK68	0.678333	0.401871	0.173381	2.027081	1.34528	1.592831	3.019519	4.075096	2.628067	5.452989	7.669505	7.828177
arahy.Tifrunner.gnm1.ann1.TAI6X1	2.827094	3.522372	1.922446	0.64597	1.291859	0.768512	0.870756	1.254852	1.815029	1.001877	0.637081	1.548416
arahy.Tifrunner.gnm1.ann1.TCR54Y	1.576686	1.641138	2.289431	0	0.821176	0.37889	0	0.317433	0.382081	0.208304	0	0.278086
arahy.Tifrunner.gnm1.ann1.TF77VG	3.366508	4.431289	3.543851	1.911502	3.341604	3.387832	1.888836	2.032715	2.103645	0.402627	0.739897	0.659634
arahy.Tifrunner.gnm1.ann1.TH581T	1.529529	2.39818	2.386701	31.876611	12.141712	34.3575	57.941662	66.326951	18.364091	140.929082	234.568801	38.595206
arahy.Tifrunner.gnm1.ann1.THTJ31	1.367469	1.296001	0.760902	0.173177	0.691076	0.325185	0.274	0.140087	0.073174	1.205592	0.276007	0.233355
arahy.Tifrunner.gnm1.ann1.TIZ9RP	2.093248	1.897196	2.498086	11.320304	11.540538	12.498962	3.968847	3.69647	2.792491	4.003091	4.223496	6.681163
arahy.Tifrunner.gnm1.ann1.TKPZ56	0.071771	0.029698	0	0.534553	0.288992	0.628863	1.776987	4.888732	0.458349	32.926763	64.130949	2.951455
arahy.Tifrunner.gnm1.ann1.TN6DUA	30.600993	22.2345	26.773475	33.5305	66.021203	46.463562	38.897821	23.808704	42.164707	3.98669	1.934832	1.714481
arahy.Tifrunner.gnm1.ann1.TP2EYM	0.166786	0.505752	0.149678	3.046227	3.417467	3.189254	4.959707	8.65773	1.503143	6.986144	25.704159	3.211757
arahy.Tifrunner.gnm1.ann1.TQ3MBI	16.213022	14.884429	23.358894	6.04991	8.337337	4.382311	4.979636	8.907331	8.035529	7.916687	4.945072	6.306056
arahy.Tifrunner.gnm1.ann1.TRC77F	20.195779	21.270057	19.333248	12.875234	11.100307	11.892642	6.386836	9.394936	6.784234	9.335191	9.397463	5.547251
arahy.Tifrunner.gnm1.ann1.TRRP7J	3.328439	3.202238	2.625363	4.735067	3.780852	4.030311	5.478719	4.294656	4.591457	7.972797	13.077701	8.888565
arahy.Tifrunner.gnm1.ann1.TT8CUF	6.209919	8.767815	7.162131	13.104072	12.405879	12.888259	16.735489	14.512581	16.443346	9.871723	13.293069	6.070179
arahy.Tifrunner.gnm1.ann1.TTHG3F	4.69235	4.030443	3.428552	1.491598	2.04894	1.494075	2.823653	2.313061	2.462913	2.103999	2.215992	2.14576
arahy.Tifrunner.gnm1.ann1.TUB397	3.430495	3.143108	1.521637	45.996228	36.604276	37.03655	76.278674	69.357978	70.370711	26.805182	17.521007	16.738707
arahy.Tifrunner.gnm1.ann1.TVDX40	43.504919	45.859009	59.830711	17.227382	22.036386	14.415369	12.560409	8.58304	16.794181	2.130463	2.771447	2.216071
arahy.Tifrunner.gnm1.ann1.TWA65T	32.352764	30.402384	22.368011	2.289336	13.80692	4.316375	2.065689	1.948981	1.756384	1.069687	0.959309	0.780351
arahy.Tifrunner.gnm1.ann1.U0HZSX	7.885404	8.71701	7.37996	10.51475	7.419842	8.772581	11.10867	15.996334	10.149177	20.701332	20.598473	17.22797
arahy.Tifrunner.gnm1.ann1.U1CM5Q	14.090366	12.871113	11.578135	24.741473	16.027522	24.071392	42.283187	48.471233	32.252957	66.56744	57.272449	47.545001
arahy.Tifrunner.gnm1.ann1.U2CXJI	0.966361	1.852003	1.490799	0.554638	1.197946	0.29565	0.585428	0.713072	0.263247	0.332263	0.129996	0.200939
arahy.Tifrunner.gnm1.ann1.U2HTAJ	5.52462	5.79497	5.416261	7.713728	6.802674	8.238718	9.325522	9.617775	8.119021	12.725714	11.783988	10.929446
arahy.Tifrunner.gnm1.ann1.U48Z1V	34.096925	19.266037	37.703629	11.652356	13.422713	10.191442	11.585564	11.084731	10.662353	9.279242	7.884618	10.731029
arahy.Tifrunner.gnm1.ann1.U5T9YL	41.386114	27.81857	59.047038	6.40544	5.480006	3.916226	1.686575	0.811239	0.911257	1.334118	0.126371	0.169353
arahy.Tifrunner.gnm1.ann1.U5WKYJ	34.101402	27.962474	36.667894	77.823144	74.96769	95.256305	62.010187	42.806442	44.7049	23.75181	20.328578	5.880582
arahy.Tifrunner.gnm1.ann1.U6I4YS	5.871502	8.107652	5.21294	16.801117	11.566527	15.666561	31.02652	24.951848	34.629348	16.649033	26.224324	19.347273
arahy.Tifrunner.gnm1.ann1.U6ZXMA	606.24202	641.417362	948.37453	506.509	519.226583	520.987141	331.849934	253.572987	298.745849	127.775079	84.879635	68.594345
arahy.Tifrunner.gnm1.ann1.U9DM18	207.535119	243.336082	255.01297	97.082772	164.473228	118.337162	63.822977	40.973149	71.863976	64.303366	61.05325	76.678093
arahy.Tifrunner.gnm1.ann1.U9Q8NZ	9.09042	7.084792	8.150419	2.267673	2.219478	1.093086	2.695764	3.380675	3.213349	2.898412	1.985599	4.308626
arahy.Tifrunner.gnm1.ann1.U9VUYR	0	0.493501	0.129228	2.646665	2.157643	5.933517	1.256489	2.344117	1.875486	0.898527	0.651239	1.719141
arahy.Tifrunner.gnm1.ann1.UDES1U	2.554554	2.32892	3.000264	62.720837	37.209702	65.363182	55.396816	58.452438	42.934555	67.358116	74.001816	46.612881
arahy.Tifrunner.gnm1.ann1.UFG3JK	12.457664	13.831515	17.601229	3.548702	4.940703	3.660226	6.747059	5.462046	7.555887	1.899742	2.09514	2.584491
arahy.Tifrunner.gnm1.ann1.UG7YIF	20.950849	32.928	27.682103	5.720364	9.503535	7.275195	7.153529	8.543191	7.325962	9.024715	8.973272	9.01809
arahy.Tifrunner.gnm1.ann1.UIBC0V	0.530804	0.644575	0.677147	2.273088	1.291822	2.720972	2.279026	2.935849	1.549486	3.162672	1.827469	3.035884
arahy.Tifrunner.gnm1.ann1.UMN62Y	26.812808	24.396174	29.200973	22.7675	29.958142	19.604337	13.851194	12.148435	18.493977	11.3126	9.810513	8.097018
arahy.Tifrunner.gnm1.ann1.UR837P	2.683819	3.778437	2.457755	76.565564	44.577667	76.70351	74.495678	85.846714	45.281044	126.533058	87.615959	57.974369
arahy.Tifrunner.gnm1.ann1.US8HBC	25.502763	27.759224	17.581139	2.992387	8.360354	2.580644	2.189665	2.089963	2.885659	0.613606	0.111614	0.720303
arahy.Tifrunner.gnm1.ann1.USAZ2U	0	0	0	0	0	0	0.476278	0.139702	0.083527	0.973681	2.13716	0.886752
arahy.Tifrunner.gnm1.ann1.UV4XXD	11.761129	12.352668	10.372805	1.12122	2.28487	1.87462	1.840097	1.206045	1.867575	0.855699	1.490864	2.318074
arahy.Tifrunner.gnm1.ann1.UWZ7BN	2.450227	1.452333	1.519224	1.215494	0.848878	0.616116	0.661615	0.555948	0.403707	0.513762	1.147792	1.712749
arahy.Tifrunner.gnm1.ann1.UY7VYK	0	0	0	0.159291	0.118964	0.0671	0.471457	0.676948	0.261744	0.837695	3.769694	1.670811
arahy.Tifrunner.gnm1.ann1.UZ3GC4	374.34491	315.814972	236.670077	66.515442	101.203156	77.02845	25.349127	37.106119	43.426302	35.969494	16.661257	16.568167
arahy.Tifrunner.gnm1.ann1.V1ADX0	30.125963	37.180784	31.399371	9.906418	19.679984	10.295036	10.493847	10.164211	12.103002	3.166076	2.891698	3.087761
arahy.Tifrunner.gnm1.ann1.V1EAJK	95.785249	112.729246	124.036961	49.968742	50.073204	42.423878	44.950347	46.394295	53.417405	34.400903	35.484307	44.326885
arahy.Tifrunner.gnm1.ann1.V1EQXE	2.919124	4.841022	1.633706	23.03694	9.678757	12.372025	37.674865	42.212466	25.693796	67.930341	65.843081	76.248556
arahy.Tifrunner.gnm1.ann1.V1P8P6	488.615327	452.001264	664.28554	356.554452	312.449118	339.40719	229.916428	233.427223	222.094078	116.812103	69.779887	62.32754
arahy.Tifrunner.gnm1.ann1.V1SQAY	11.179372	14.768373	9.410437	18.013086	33.22068	24.805746	7.032962	6.797318	5.497742	9.450176	9.346662	24.05401
arahy.Tifrunner.gnm1.ann1.V2BCF1	7.23132	9.732278	12.715568	2.033722	3.010334	2.321133	1.607819	1.480253	2.479391	1.682175	1.366823	1.743537
arahy.Tifrunner.gnm1.ann1.V3KF4A	0.749008	0.845241	0.979761	5.289902	5.35278	5.252632	6.212787	5.131604	3.968307	8.788332	18.784682	6.375885
arahy.Tifrunner.gnm1.ann1.V5WWJ8	406.787811	343.423889	458.033478	163.297379	264.95166	187.820358	61.21648	46.586773	61.02166	21.020216	8.734747	14.049011
arahy.Tifrunner.gnm1.ann1.V8868B	9.911023	10.351276	18.216705	115.940123	68.223347	128.107326	147.076532	151.944103	154.525293	97.203678	121.140631	132.83715
arahy.Tifrunner.gnm1.ann1.V8INB7	20.257915	32.693871	25.398468	68.360741	46.392658	52.187988	46.627937	41.046619	47.490349	35.561241	40.815727	27.44874
arahy.Tifrunner.gnm1.ann1.V9BYJB	74.09095	59.38308	65.791862	22.983349	28.554441	27.860006	33.119324	33.503311	33.938099	29.463224	18.185196	35.930969
arahy.Tifrunner.gnm1.ann1.VD0ABX	16.284713	9.960145	11.76928	1.998753	3.677783	3.84777	3.747826	1.895638	3.838877	2.507215	2.344578	5.507643
arahy.Tifrunner.gnm1.ann1.VD813B	4.623029	4.908176	3.453539	0.230798	0.531953	0.07167	0.16568	0.182973	0.124687	0.277015	0	0.215974
arahy.Tifrunner.gnm1.ann1.VDKY5W	268.776672	188.688309	296.099579	54.025826	97.633888	64.50576	23.812042	18.984592	27.608398	21.52191	8.826607	21.573969
arahy.Tifrunner.gnm1.ann1.VEUG4Z	1.307713	1.248023	1.077741	1.873303	1.76369	1.588359	3.088026	2.890159	2.918098	2.881561	2.919467	2.57033
arahy.Tifrunner.gnm1.ann1.VGN2GE	5.332573	4.098595	2.914207	26.953442	25.348585	37.050831	17.95413	14.012286	17.759832	9.01294	10.387619	19.160061
arahy.Tifrunner.gnm1.ann1.VHAI7W	262.479584	196.4216	265.480347	271.520995	245.282135	250.133255	162.726242	119.626755	175.927856	59.227573	37.308586	40.537437
arahy.Tifrunner.gnm1.ann1.VHV9MM	447.49747	442.092204	532.608234	155.315221	178.780733	150.205008	94.612575	98.673385	97.479936	82.770061	74.164472	61.593887
arahy.Tifrunner.gnm1.ann1.VI50KN	6.538189	6.747308	10.181637	0.492086	2.024231	1.259851	0.721675	0.65077	1.240812	0.18461	0.26987	0.169768
arahy.Tifrunner.gnm1.ann1.VI5MD4	80.932322	77.449791	111.441148	67.638749	58.026595	58.945517	24.569044	26.766563	22.350241	8.889863	4.569533	4.094609
arahy.Tifrunner.gnm1.ann1.VIF38V	160.22275	92.506095	230.458008	34.572539	53.454258	38.513268	7.969142	5.933617	4.527911	7.671368	3.398345	5.530214
arahy.Tifrunner.gnm1.ann1.VJD5NB	2.746531	2.86948	2.152313	44.893936	15.55571	35.444691	48.351383	64.295479	33.441277	201.95694	178.713058	123.559296
arahy.Tifrunner.gnm1.ann1.VLU73I	30.145035	24.490877	29.15181	28.435354	30.014521	27.927959	28.26392	29.086649	22.434469	75.4189	78.932549	83.633003
arahy.Tifrunner.gnm1.ann1.VN8AVF	46.152206	35.961868	35.092365	7.019593	9.301536	5.116596	5.399534	4.243026	4.545925	2.213109	1.001895	3.579617
arahy.Tifrunner.gnm1.ann1.VQ4NRX	21.777212	25.499331	28.318567	9.549766	12.082829	8.343643	10.98012	8.960136	10.1853	8.751463	8.633421	10.820735
arahy.Tifrunner.gnm1.ann1.VQ9M9S	24.621712	23.429415	30.037424	16.653391	21.491102	16.878677	12.418773	10.408254	11.833505	8.851303	7.609516	14.147946
arahy.Tifrunner.gnm1.ann1.VQI5ED	0.260738	0.269282	0.508299	0.612619	0.114001	0.532422	1.208637	0.717483	0.584077	1.063244	0.635246	1.060239
arahy.Tifrunner.gnm1.ann1.VRBE94	272.151093	223.957718	208.774267	238.983593	179.803849	276.539442	359.09903	384.165569	228.677228	1042.34027	722.09266	833.89318
arahy.Tifrunner.gnm1.ann1.VW8XB4	24.71009	23.055753	29.544791	37.79097	100.121611	49.254963	71.974389	62.891111	61.690063	23.856528	27.041763	5.923139
arahy.Tifrunner.gnm1.ann1.VW9WRG	0.931596	1.656743	0.996869	2.315329	6.396146	3.789933	3.748519	4.786121	2.326051	2.014061	12.790351	1.276213
arahy.Tifrunner.gnm1.ann1.VY5ZYI	88.864819	73.71621	90.856345	26.764459	23.383433	20.976696	9.821168	7.786822	8.14266	1.884876	0.552071	2.766159
arahy.Tifrunner.gnm1.ann1.VYWU26	38.489245	44.259557	41.622204	19.660108	19.690612	20.66334	21.487931	18.250985	18.558513	16.625398	13.008432	20.405652
arahy.Tifrunner.gnm1.ann1.VZQ4XE	8.863408	8.578889	8.186332	17.965427	17.052386	16.732406	26.09516	25.988933	24.357447	21.746065	22.546589	22.192441
arahy.Tifrunner.gnm1.ann1.W1BVEK	2.508678	2.873486	4.818243	14.873987	11.28704	7.763493	10.990558	10.186688	15.803911	7.891719	9.023496	7.486296
arahy.Tifrunner.gnm1.ann1.W1W0Y7	25.796363	22.550161	29.523601	17.995848	18.817911	19.303429	13.354618	12.102146	18.224498	8.736279	8.191815	13.430785
arahy.Tifrunner.gnm1.ann1.W2ETIH	3.389379	2.448113	1.304294	0.098432	0.482795	0.139936	0.660051	0.862309	0.222105	0.412944	0.425741	0.606702
arahy.Tifrunner.gnm1.ann1.W2HH1V	7.606965	12.323161	9.290209	2.339098	3.636339	1.588193	1.26432	1.576601	1.812418	2.510071	1.297594	0.763557
arahy.Tifrunner.gnm1.ann1.W43CKL	14.377431	12.09619	12.708733	13.327738	13.259598	11.970801	5.069073	4.250298	3.575032	9.457527	10.452659	8.211595
arahy.Tifrunner.gnm1.ann1.W5L64F	2.72741	2.353011	1.493613	4.4683	4.221307	4.134078	4.745603	6.873463	6.610596	5.938454	7.361837	3.952375
arahy.Tifrunner.gnm1.ann1.W5PE0L	195.50837	109.361282	228.216385	75.069954	19.167908	14.753154	30.051161	37.590637	12.297737	30.496141	2.449973	6.769481
arahy.Tifrunner.gnm1.ann1.W7ZTHA	30.905062	14.511155	33.311787	1.987261	3.997584	4.116435	2.70587	3.232701	2.62173	0.709394	0.41738	0.334187
arahy.Tifrunner.gnm1.ann1.W8AC1S	8.855704	6.763341	5.562594	1.212699	6.252402	1.296384	0.556202	0.754202	0.383088	0.210207	0.251502	0.372869
arahy.Tifrunner.gnm1.ann1.W8DFZP	1.191886	1.311117	0.450858	0.443192	0.473638	0.320429	1.200313	1.234228	1.560149	0.155413	0.06828	0.191159
arahy.Tifrunner.gnm1.ann1.W9U8CY	183.810547	128.902344	238.514236	106.825623	103.456818	97.086411	48.537987	25.565607	37.975414	19.159197	5.706264	7.611695
arahy.Tifrunner.gnm1.ann1.WA2SL2	6.653464	6.587929	7.658939	2.652444	4.015507	3.099692	2.648198	2.405118	2.570713	1.985323	1.530136	2.126733
arahy.Tifrunner.gnm1.ann1.WB3DE2	4.270915	3.755976	3.953613	1.551751	2.201787	1.269651	2.357573	1.758509	1.947585	1.160241	1.065311	1.299259
arahy.Tifrunner.gnm1.ann1.WB441U	0	0	0	1.653989	0.115307	1.054891	4.038946	5.245249	1.79525	26.614162	29.072563	19.352866
arahy.Tifrunner.gnm1.ann1.WBB0SP	11.196482	11.028566	13.380662	41.014423	29.395073	37.439732	33.009571	31.938645	26.747589	24.684245	28.863619	22.641081
arahy.Tifrunner.gnm1.ann1.WC4CIS	23.582857	19.109188	24.470795	21.92053	20.342086	23.952829	32.284629	37.70874	27.949278	49.535139	47.635471	40.307624
arahy.Tifrunner.gnm1.ann1.WE6MWD	6.366968	8.256031	9.679166	131.180679	63.202145	141.929657	127.382797	121.886417	61.549183	217.745399	328.22715	79.308968
arahy.Tifrunner.gnm1.ann1.WF73FH	1.159843	0.999593	0.786816	1.705993	0.923996	1.073268	3.811346	3.703434	2.356002	4.734236	5.980677	4.011512
arahy.Tifrunner.gnm1.ann1.WH9NWR	16.779226	9.607317	14.34914	38.500305	34.812649	49.429661	23.812752	27.742432	21.366385	32.327244	36.990623	48.624947
arahy.Tifrunner.gnm1.ann1.WI0ZBZ	26.205479	9.226027	30.219204	1.645578	5.02178	0.733534	2.11466	3.323513	1.156659	2.760117	2.08174	4.120917
arahy.Tifrunner.gnm1.ann1.WK12I4	3.140315	2.28926	1.961339	2.594798	2.676567	2.931324	9.307568	10.673293	4.602672	18.291052	11.03417	13.042859
arahy.Tifrunner.gnm1.ann1.WK9AFF	6.351883	6.856529	6.820393	0.528212	2.971745	1.688464	1.323408	0.710658	0.743564	0.846514	0.199847	0.190293
arahy.Tifrunner.gnm1.ann1.WM01M4	11.813168	11.770969	19.191038	5.530427	10.828223	5.187699	4.084635	2.519636	0.149057	0.5907	0.493267	0.737055
arahy.Tifrunner.gnm1.ann1.WNG3H8	101.961761	89.334488	102.773949	26.990454	34.452263	28.666283	40.981522	34.403641	37.908321	34.943699	18.86216	36.656143
arahy.Tifrunner.gnm1.ann1.WNUZ5C	16.674458	22.143274	20.138664	42.938243	42.063325	35.485098	56.469721	52.451191	51.859796	44.048099	46.215194	25.382819
arahy.Tifrunner.gnm1.ann1.WRCS09	3.940765	3.011303	4.63617	1.117801	1.097029	0.619262	2.73018	1.439554	1.720787	0.43869	0.317258	0.418369
arahy.Tifrunner.gnm1.ann1.WS2X8E	8.521435	8.23301	11.699727	4.846655	6.596497	4.355074	4.534659	5.189161	5.753094	3.022862	2.637105	3.84925
arahy.Tifrunner.gnm1.ann1.WS4P7I	1.262028	1.148797	1.383924	349.906883	230.735174	336.721712	167.697051	192.823153	108.504459	137.014688	95.717625	149.429405
arahy.Tifrunner.gnm1.ann1.WXR6C4	3.292328	8.864774	7.551012	119.444158	65.800086	93.856594	96.999	120.867295	58.622145	164.780579	189.203537	94.30878
arahy.Tifrunner.gnm1.ann1.WZ366M	15.439506	18.084822	16.343605	22.430265	28.431349	19.664787	35.227055	31.933304	48.030095	20.762839	19.999547	18.586703
arahy.Tifrunner.gnm1.ann1.X0LXK2	13.434896	13.340826	11.78566	5.937788	8.094518	4.981328	9.78348	6.123822	11.074078	2.472896	2.274293	5.334735
arahy.Tifrunner.gnm1.ann1.X26H0K	3.464946	4.744829	2.262302	0.699026	1.449733	0.857722	1.083891	0.700509	1.175134	0.805604	0.453497	1.279305
arahy.Tifrunner.gnm1.ann1.X2F5F9	16.195409	17.238927	18.626219	50.563021	45.480456	50.462356	46.004365	41.497203	46.209629	34.838887	39.092844	26.833835
arahy.Tifrunner.gnm1.ann1.X3B6RM	2.154516	1.88059	2.315148	9.353765	5.745375	9.807214	26.365695	32.044562	16.599709	102.188951	105.566611	68.788439
arahy.Tifrunner.gnm1.ann1.X3TBAN	13.235147	10.395957	15.203161	4.278843	4.259582	3.501389	3.376431	3.235751	4.881677	2.320898	2.843453	4.072587
arahy.Tifrunner.gnm1.ann1.X3ZR55	8.240262	5.687186	11.145206	3.911268	5.076384	2.427446	3.80144	4.142829	5.075477	1.348502	1.111398	1.866323
arahy.Tifrunner.gnm1.ann1.X5CP5W	550.192871	485.60379	643.485657	37.836727	135.229599	60.347832	50.335426	29.866972	61.930141	25.466957	11.805309	13.600625
arahy.Tifrunner.gnm1.ann1.X5U82M	3.251674	5.71888	3.625112	1.61942	2.8241	1.774019	1.990976	1.837201	2.168091	1.720187	1.671325	1.944971
arahy.Tifrunner.gnm1.ann1.X5ZWNG	13.617816	11.29745	10.258719	2.188387	5.300975	2.789828	5.161882	4.265187	4.792023	2.833813	2.631007	2.551482
arahy.Tifrunner.gnm1.ann1.X6CE4M	0.441236	0.568857	0.599206	0.064763	0.227255	0	0.098028	0.152877	0.110086	0	0.051119	0.089521
arahy.Tifrunner.gnm1.ann1.X6CF9Y	16.086469	23.634273	15.810473	104.878031	60.730551	102.459063	106.733113	131.399326	55.304608	148.369967	97.716304	69.187272
arahy.Tifrunner.gnm1.ann1.X6HICW	0.197396	0.224726	0.365556	2.440643	1.289058	1.373099	1.664468	3.110803	2.261121	2.461236	1.715771	2.160467
arahy.Tifrunner.gnm1.ann1.X7EZLC	3.472243	3.525473	5.381226	15.1494	8.836859	10.245376	14.846927	19.365969	15.505702	29.652395	24.820961	33.306827
arahy.Tifrunner.gnm1.ann1.X87CF4	9.192981	8.593197	5.936568	2.317334	4.050857	2.710138	4.360867	3.612953	4.836653	1.689943	1.511741	1.96978
arahy.Tifrunner.gnm1.ann1.XD58IC	36.68116	34.290507	45.310893	94.720031	90.686514	94.488995	154.661158	166.166889	150.746596	191.574228	189.420251	150.574189
arahy.Tifrunner.gnm1.ann1.XE2WF0	316.838257	230.235748	360.797516	79.886581	128.881104	99.567001	28.925655	19.223206	32.551899	28.212269	13.754029	28.906031
arahy.Tifrunner.gnm1.ann1.XEQF22	31.726587	19.151804	32.691542	5.523146	7.575227	4.767063	6.045065	4.68769	10.023848	3.78581	3.15289	2.394074
arahy.Tifrunner.gnm1.ann1.XFL7KU	16.467035	12.078781	13.29605	5.433286	8.04101	5.554004	7.52837	6.772477	7.574014	2.962294	2.705156	4.71665
arahy.Tifrunner.gnm1.ann1.XGZP1J	24.014707	28.707469	22.017228	123.198424	89.217427	107.451704	142.39274	124.71631	134.289962	107.947614	118.679428	108.043024
arahy.Tifrunner.gnm1.ann1.XHN8S9	3.313771	3.74451	3.754093	4.620929	6.00524	5.309201	7.426196	8.424202	6.746786	3.896184	3.608494	4.390958
arahy.Tifrunner.gnm1.ann1.XR90DA	126.666	102.218147	148.282089	64.749207	99.177353	97.756729	44.254322	31.512167	56.641212	36.925137	35.928246	25.042425
arahy.Tifrunner.gnm1.ann1.XRJ977	14.688683	11.62472	16.243275	52.451679	36.055725	48.855396	58.434975	69.325417	42.609566	111.660515	106.110809	96.428528
arahy.Tifrunner.gnm1.ann1.XT1KNI	2.900847	1.861074	1.493383	0.670518	0.917895	0.633334	0.937531	1.644166	1.20224	0.51549	0.610079	0.796794
arahy.Tifrunner.gnm1.ann1.XT6T0B	5142.956543	3434.791504	6873.898438	1110.326538	1432.362915	1419.651367	756.651855	867.735291	640.882935	264.770416	73.224869	61.23328
arahy.Tifrunner.gnm1.ann1.XTCX6A	1.709982	2.956317	2.451574	0.286142	0.530445	1.046452	0.725608	0.187894	0.746373	0.20488	0.433651	0.813526
arahy.Tifrunner.gnm1.ann1.XU68ZZ	6.116293	5.556275	4.509773	3.07479	3.700445	2.487298	3.384438	2.721133	3.393596	1.514356	1.540801	2.42792
arahy.Tifrunner.gnm1.ann1.XV6HX4	10.057309	9.98202	9.043547	3.060937	4.66984	4.415491	4.253275	3.301453	4.760408	1.056078	0.816795	1.800524
arahy.Tifrunner.gnm1.ann1.XYC619	3.103061	1.383664	2.960866	0.347456	0.677943	0.215432	0.061875	0.1602	0.107001	0.132216	0	0.298232
arahy.Tifrunner.gnm1.ann1.Y12SSB	46.892543	72.047782	51.902362	20.813319	26.795968	17.274899	24.144976	18.300109	21.76585	8.392977	12.301783	7.237498
arahy.Tifrunner.gnm1.ann1.Y1D24R	80.204437	85.337822	60.578754	28.002897	34.974106	28.506891	33.318752	29.708261	33.440815	16.235685	19.918041	18.501644
arahy.Tifrunner.gnm1.ann1.Y23DM6	3.564181	2.822251	3.002572	12.049815	12.507425	19.3515	6.956458	5.186273	7.994575	7.296884	6.871507	15.026215
arahy.Tifrunner.gnm1.ann1.Y2LGU1	0	0.012124	0	0.457146	0.560432	0.865777	2.487323	2.904157	1.104788	2.549223	2.790359	5.291042
arahy.Tifrunner.gnm1.ann1.Y3RZ5Q	17.437397	10.410949	13.257226	4.394438	7.905978	4.865646	6.018417	5.755926	4.518708	11.00405	10.349393	8.857152
arahy.Tifrunner.gnm1.ann1.Y5BWXR	5.003088	2.742642	2.981336	1.743155	2.481739	1.819572	2.339655	2.121274	3.538737	0.825381	0.641427	1.151713
arahy.Tifrunner.gnm1.ann1.Y6Q89P	33.224569	17.799735	32.65066	8.030695	6.352907	7.158753	2.822559	1.169369	1.923161	0.750061	0.028825	0.260069
arahy.Tifrunner.gnm1.ann1.Y7HUGW	335.844543	243.238998	373.039673	164.718994	167.519562	157.144714	97.607452	90.472618	102.088684	46.114796	24.415859	32.868702
arahy.Tifrunner.gnm1.ann1.Y8KTYY	3.497095	7.962337	7.6971	174.09145	75.799507	211.928207	498.274475	674.525844	378.611979	815.361899	1052.493555	233.112889
arahy.Tifrunner.gnm1.ann1.Y8ZHMJ	17.54496	19.349339	16.89097	6.163508	7.777236	5.48579	7.969057	6.501233	8.607934	4.422982	3.512268	5.920471
arahy.Tifrunner.gnm1.ann1.Y91V86	5.444937	5.491153	3.207586	8.086372	5.563707	6.483208	19.328283	18.96101	11.853035	16.634442	14.357078	14.611593
arahy.Tifrunner.gnm1.ann1.YBSA05	265.973438	157.977537	301.456804	357.823414	354.766769	353.150277	221.122714	183.85781	230.599856	88.194131	43.89346	61.415675
arahy.Tifrunner.gnm1.ann1.YC35GQ	26.425113	31.394296	29.891984	65.570146	58.135292	60.481407	67.848349	67.362903	74.126405	62.955256	67.459372	52.910731
arahy.Tifrunner.gnm1.ann1.YCX590	10.849405	7.839112	7.348825	30.516056	25.372604	37.825153	30.244333	67.747169	26.11659	72.680603	78.39772	42.180119
arahy.Tifrunner.gnm1.ann1.YH0B1H	10.617899	11.910313	11.109359	22.193238	21.018019	22.360388	37.337144	37.290821	28.006279	26.170286	29.396429	20.473305
arahy.Tifrunner.gnm1.ann1.YHAP2I	66.301438	69.199922	72.411644	9.074574	17.644112	11.17893	10.962625	10.974335	10.898993	7.553917	3.883553	5.414233
arahy.Tifrunner.gnm1.ann1.YIK7D0	6.721375	3.93035	4.062229	1.218138	1.832068	1.249547	0.828575	0.668175	0.986728	0.602267	0.463636	0.745281
arahy.Tifrunner.gnm1.ann1.YJEW4K	8.621377	6.989251	7.098578	1.614088	3.343413	2.533581	5.303479	3.491475	2.2205	3.617957	0.727543	2.561446
arahy.Tifrunner.gnm1.ann1.YLB5I5	3.269369	2.369451	5.389624	0.985954	1.688003	0.930403	0.612511	0.84175	1.057611	0.125595	0.248154	1.116653
arahy.Tifrunner.gnm1.ann1.YN8IJ2	96.285462	69.075868	106.428118	25.208096	25.551978	24.078074	8.813043	7.394758	8.060739	4.972127	2.017533	2.329316
arahy.Tifrunner.gnm1.ann1.YR2ABN	16.813056	16.348819	12.094702	31.286534	28.896633	29.897198	50.199313	57.359602	52.097669	56.36877	63.299541	37.765851
arahy.Tifrunner.gnm1.ann1.YS5S6S	254.539818	178.199697	245.857857	56.884625	107.893621	100.297626	16.504153	22.810012	19.024489	16.607319	5.169675	17.895049
arahy.Tifrunner.gnm1.ann1.YW5LIS	32.184331	26.156661	25.455686	21.698214	25.542609	23.687325	36.790909	36.340173	29.464056	52.297271	39.984869	66.448046
arahy.Tifrunner.gnm1.ann1.YZ06AV	695.167664	330.961395	561.526978	1877.732666	1808.969727	2746.69873	1538.665894	843.723816	1531.919312	253.656219	108.853294	99.78373
arahy.Tifrunner.gnm1.ann1.Z36GDV	5.392326	3.354011	6.098396	1.129696	2.870664	0.737109	0.563205	0.631325	1.103096	1.011392	1.889985	7.378189
arahy.Tifrunner.gnm1.ann1.Z5CZ6Q	0	0	0	11.171312	1.076145	8.047002	33.14484	52.547554	8.628253	324.091766	252.006516	208.036499
arahy.Tifrunner.gnm1.ann1.Z67LQN	8.38031	6.038862	6.218171	2.470914	3.295927	2.213335	2.192738	2.401258	1.814863	0.567445	2.35416	2.190697
arahy.Tifrunner.gnm1.ann1.Z6GGIF	5.480367	4.370842	6.555758	1.500298	2.320536	1.269138	1.60529	2.003467	2.314269	0.847424	0.97001	1.573846
arahy.Tifrunner.gnm1.ann1.Z6RGWR	0.659482	0.489054	0.518667	0.666534	0.518841	0.635801	1.540563	1.431999	1.477237	2.210705	2.521221	2.28664
arahy.Tifrunner.gnm1.ann1.Z6ZXKG	6.434082	7.606141	5.671405	9.865605	10.347948	12.317859	25.356833	23.781697	13.331287	44.3904	49.565785	24.241159
arahy.Tifrunner.gnm1.ann1.Z8S8NK	11.948515	10.03095	14.547407	9.704035	6.396391	5.435685	5.818155	3.83525	6.306059	4.989267	4.669034	7.98015
arahy.Tifrunner.gnm1.ann1.ZB0XC1	1.872077	3.093615	1.893289	0.56449	0.937334	0.532996	0.93508	0.826939	1.162998	0.62292	0.531603	0.773285
arahy.Tifrunner.gnm1.ann1.ZB3H4T	74.288101	54.00634	59.549168	146.054855	115.887939	139.211853	38.534695	39.608833	108.12175	60.035183	24.243896	82.221695
arahy.Tifrunner.gnm1.ann1.ZBZ06L	62.144424	32.677559	60.188957	18.479443	25.676355	19.817017	19.461641	13.301419	17.133362	5.632154	1.495187	5.834832
arahy.Tifrunner.gnm1.ann1.ZF2NNQ	47.261064	63.900279	48.252987	112.429503	122.071711	110.931685	111.518553	107.629653	122.439553	87.918442	102.770212	48.258079
arahy.Tifrunner.gnm1.ann1.ZH1XWS	0.519127	0.455649	0.632409	7.751924	12.28286	11.622783	3.073942	4.426305	3.147471	10.100365	5.161186	10.292912
arahy.Tifrunner.gnm1.ann1.ZIBD16	25.254448	26.741889	18.336159	130.24354	76.839667	112.39124	176.015434	170.02834	161.432156	74.140531	87.946044	65.911893
arahy.Tifrunner.gnm1.ann1.ZIVF7P	0.6976	1.702018	1.408716	0.035931	0.152036	0.119213	0.11495	0.35591	0.071762	0.489092	0.315777	0.106028
arahy.Tifrunner.gnm1.ann1.ZLM6U3	19.662524	20.958744	12.97228	6.003792	10.030583	6.062652	40.434541	28.514603	34.077299	6.492806	7.960124	7.094439
arahy.Tifrunner.gnm1.ann1.ZMIE54	9.628271	13.561191	5.662433	2.238506	4.122325	2.105876	3.210657	3.378886	3.18722	1.680907	1.747897	1.606501
arahy.Tifrunner.gnm1.ann1.ZN1LAP	9.515486	6.360669	11.489267	1.631174	2.726461	1.305643	1.794463	1.859682	2.601071	0.652085	0.953368	1.048599
arahy.Tifrunner.gnm1.ann1.ZN271A	12.461666	20.495264	22.244994	11.329389	18.344645	12.834112	11.418098	7.360147	12.259986	7.070462	8.287221	6.006827
arahy.Tifrunner.gnm1.ann1.ZP95F7	21.115692	14.02213	26.803825	60.893162	48.510513	64.270706	94.888847	109.415359	67.306282	65.117226	78.425117	41.361759
arahy.Tifrunner.gnm1.ann1.ZQ3F6U	281.013986	278.748538	338.35897	190.253351	176.040665	154.670212	86.710419	72.934264	75.08581	21.911602	10.683957	12.099125
arahy.Tifrunner.gnm1.ann1.ZR4S3S	16.103416	15.788116	16.869324	2.35012	6.405094	2.208385	4.360779	2.425497	3.585549	4.439073	6.166225	2.322327
arahy.Tifrunner.gnm1.ann1.ZR8MN6	1.125539	1.240188	1.288762	0.328475	0.278136	0.230721	0.463181	0.391455	0.450505	0.894692	0.725304	0.475145
arahy.Tifrunner.gnm1.ann1.ZS1M1K	258.622437	226.671219	351.432709	150.652252	242.234665	170.707474	84.730339	89.247787	110.422508	31.003382	20.158926	20.097765
arahy.Tifrunner.gnm1.ann1.ZU6JE3	73.993355	41.667969	75.276566	15.892656	27.100845	21.984797	8.582279	6.46211	7.750402	4.290132	1.509136	3.89185
arahy.Tifrunner.gnm1.ann1.ZVB07A	0.065648	0.050191	0.068621	2.433207	0.793501	1.648043	6.126536	7.7058	5.712197	4.402808	5.832733	3.728654
arahy.Tifrunner.gnm1.ann1.ZW9ABU	3.21024	4.239844	3.533012	0.722964	0.330174	0.162947	0.16053	0.490635	1.300119	0.050863	0.097925	0.755665
arahy.Tifrunner.gnm1.ann1.ZX8DBB	2.15867	1.191139	4.388342	0.547696	0.271735	0	0.316826	0.282191	0.333805	0.18426	0	0.257367
arahy.Tifrunner.gnm1.ann1.ZXWI6N	8.754829	10.221553	7.734223	11.046677	13.443507	13.083659	25.951092	24.145321	23.04541	16.622857	18.10137	11.770773
arahy.Tifrunner.gnm1.ann1.ZYZ79R	11.884437	10.148832	9.613685	10.750672	9.400654	11.786925	14.226728	13.760916	10.995464	24.50795	24.403055	21.231563
arahy.Tifrunner.gnm1.ann1.ZZYW0T	7.682093	6.939191	8.287302	10.196032	9.752909	12.637379	14.372629	15.439241	13.475875	14.284066	14.389929	12.325899
