# Supplementary material for: Comparative transcriptome analysis of genes involved in the drought stress response of two peanut (Arachis hypogaea L.) varieties
Source: BMC Plant Biol. 2021 Jan 27;21:64. doi: 10.1186/s12870-020-02761-1 (PMC7839228; doi:10.1186/s12870-020-02761-1)
Supplement: Supplementary file 6 — Additional file 6: Table S5. Enrichment results by KEGG pathway in NH5. This table provides the number of enrichment genes and the expression level of enrichment genes. [file 12870_2020_2761_MOESM6_ESM.xls]

#ID	NH CK1	NH CK2	NH CK3	NH DT1-1	NH DT1-2	NH DT1-3	NH DT2-1	NH DT2-2	NH DT2-3	NH DT3-1	NH DT3-2	NH DT3-3
Arachis_hypogaea_newGene_11593	0.015278	0	0.032033	0.29987	0.298382	0.366161	1.010643	1.236351	0.334696	1.456861	1.212437	1.274247
Arachis_hypogaea_newGene_15395	2.671419	2.806401	0.87888	0.667754	1.082608	0.530323	0.138847	0.157503	0.689563	1.056084	1.104369	0.060097
Arachis_hypogaea_newGene_19267	152.872009	174.700592	127.591743	124.961655	106.425377	75.546364	66.27655	77.942719	56.037365	42.776043	38.808277	16.650841
Arachis_hypogaea_newGene_2177	15.011587	16.238098	13.118605	3.887008	0	1.434207	2.982143	0	2.183514	2.223164	2.468208	0.639758
Arachis_hypogaea_newGene_2619	0	1.253893	0.943984	3.794253	3.38245	7.499792	6.918078	4.149234	6.811553	1.58458	0.648994	2.179285
Arachis_hypogaea_newGene_3026	0.611032	0.211684	0.133227	2.261875	3.888626	8.849526	4.066799	3.922657	2.026754	7.035556	5.684784	9.681917
Arachis_hypogaea_newGene_6210	8.523347	7.337422	11.108979	4.94504	1.955632	1.969347	4.248487	2.084291	3.171567	0.865566	1.937751	0
Arachis_hypogaea_newGene_733	5.506543	5.502315	4.112856	0.585909	1.705953	0.509486	1.364539	0.538974	1.658528	1.135521	1.269425	0.739465
arahy.Tifrunner.gnm1.ann1.0003EL	22.688699	26.108571	38.489218	94.221495	118.516937	118.915489	102.333235	103.199664	94.989495	77.004589	88.214138	120.098213
arahy.Tifrunner.gnm1.ann1.0034KJ	5.535684	5.409829	6.319637	7.212558	11.68195	10.567243	11.783743	19.415589	20.688456	11.590157	20.650843	89.535715
arahy.Tifrunner.gnm1.ann1.04U8N5	10.213604	9.159906	13.298624	3.181416	2.673947	2.144109	3.07095	2.632358	2.983313	5.907717	5.245177	6.47992
arahy.Tifrunner.gnm1.ann1.068WTC	341.371514	218.163643	243.328945	45.729277	31.979633	22.290406	26.734261	17.734347	33.655163	67.793915	64.497238	73.250989
arahy.Tifrunner.gnm1.ann1.06X6UX	5.255	5.05976	7.595054	8.315311	8.894857	11.432468	12.00777	13.63525	11.115551	13.642092	11.039071	19.213602
arahy.Tifrunner.gnm1.ann1.08HL65	0.65943	0.523563	0.21214	0.636361	1.464605	0.638213	1.782353	2.089169	2.900697	0.968283	0.622452	0.967857
arahy.Tifrunner.gnm1.ann1.09KNS5	296.248016	320.352997	244.851761	280.06781	246.102203	184.257355	130.023499	142.02652	126.763771	68.810043	88.84201	34.303474
arahy.Tifrunner.gnm1.ann1.09V7NE	2.599796	17.243666	4.985116	17.293182	9.742952	4.88804	27.51683	28.246222	37.47795	3.189714	4.645578	6.406981
arahy.Tifrunner.gnm1.ann1.0B4MFB	14.678162	13.824772	14.083424	43.077721	38.322201	40.107719	20.04862	24.341625	29.555075	23.322653	17.218752	22.455236
arahy.Tifrunner.gnm1.ann1.0GG7BD	161.511996	140.079987	143.823867	133.388627	147.22388	103.325104	88.32983	92.215366	82.446048	37.392748	46.286476	36.249158
arahy.Tifrunner.gnm1.ann1.0IF9U9	3.038471	2.3468	2.202471	1.020726	0.682863	0.940229	1.085978	1.495862	1.644139	0.305506	0.290472	0.520657
arahy.Tifrunner.gnm1.ann1.0II3I9	22.107871	23.289505	16.155342	247.165555	303.393971	302.750402	183.11092	240.564843	201.131662	193.65301	277.730978	400.216034
arahy.Tifrunner.gnm1.ann1.0INE4H	0.566029	1.300886	0.8002	1.480611	2.160815	2.090127	3.589818	3.690367	2.738241	4.956539	6.079047	3.970838
arahy.Tifrunner.gnm1.ann1.0JH0K6	11.445646	13.245138	8.228848	20.332565	26.497701	28.004979	16.461228	24.42875	19.863092	22.90708	24.352041	19.119667
arahy.Tifrunner.gnm1.ann1.0Q5BJB	22.829039	24.237687	11.501932	5.095621	6.110483	2.144407	1.76022	2.702329	2.306281	0.687868	0.361909	0.34531
arahy.Tifrunner.gnm1.ann1.0RJM1Q	5.708304	9.309736	11.831574	15.433824	14.194636	20.591843	18.244787	27.450798	23.892389	23.828308	24.113523	59.496765
arahy.Tifrunner.gnm1.ann1.0T6MFC	0.963383	2.001477	1.790788	1.94922	3.866781	5.564638	20.27688	11.424273	14.372006	28.300638	29.746816	35.8659
arahy.Tifrunner.gnm1.ann1.0U8PS9	2.348414	2.775129	1.710119	1.842278	4.818239	3.17265	2.384779	5.995913	1.183031	90.696838	122.266281	59.011578
arahy.Tifrunner.gnm1.ann1.0UPN1V	7.269017	7.15303	6.966166	15.950274	13.850172	12.105267	6.803335	6.316782	10.924451	11.028315	10.962797	15.382203
arahy.Tifrunner.gnm1.ann1.0XA03X	3.765389	22.778103	11.913786	70.182068	108.181381	109.94928	122.319262	113.285957	106.685196	141.383942	148.912384	196.041806
arahy.Tifrunner.gnm1.ann1.10ET88	20.669303	19.061493	17.139481	10.287136	9.666169	7.874408	8.773914	8.240166	9.783454	6.364561	5.680969	4.803759
arahy.Tifrunner.gnm1.ann1.10QB4Z	1.360847	0.886864	2.491529	4.998195	10.20784	13.327603	9.759871	9.261402	6.495381	3.891876	5.95412	11.377562
arahy.Tifrunner.gnm1.ann1.11SE8F	4.054283	5.080477	3.712935	3.831133	1.3986	6.647866	7.406586	12.236951	11.356997	4.731769	3.605612	5.96478
arahy.Tifrunner.gnm1.ann1.12HLQD	1.713545	1.49326	1.240522	1.072732	4.289186	3.848025	4.741937	4.899573	2.098651	74.156143	92.89325	43.45636
arahy.Tifrunner.gnm1.ann1.12MHRI	14.674386	16.423542	22.804245	32.936222	26.969538	48.10944	51.797207	36.660366	44.117035	11.986896	15.68482	36.214748
arahy.Tifrunner.gnm1.ann1.14YEDZ	111.33193	155.831232	16.22243	23.627636	25.36427	17.653477	4.347788	9.032677	10.319895	1.495535	3.248802	1.040733
arahy.Tifrunner.gnm1.ann1.159H25	24.347541	32.840449	26.42023	44.030342	57.668707	60.006024	99.247494	95.161003	84.429677	150.179851	169.730157	163.962389
arahy.Tifrunner.gnm1.ann1.16PD77	27.752487	19.953932	20.002596	19.428251	14.888537	12.235121	9.061576	11.525389	8.569823	16.842312	16.900393	3.952625
arahy.Tifrunner.gnm1.ann1.17PIEW	39.057021	25.244555	35.727281	20.657138	22.900438	13.208175	15.367019	12.695589	11.663459	14.812115	17.036662	17.852126
arahy.Tifrunner.gnm1.ann1.18QE6Y	1.989024	0.807661	4.63551	15.14132	5.40171	27.116154	9.231038	5.740347	9.458765	10.193506	10.352178	14.869713
arahy.Tifrunner.gnm1.ann1.18YQBF	465.855743	555.252075	392.71106	549.891846	524.579651	469.272858	416.5867	400.149994	315.256317	92.004852	123.709549	67.448158
arahy.Tifrunner.gnm1.ann1.1944SK	427.221086	404.864833	315.541322	362.303351	346.649047	283.782211	138.5575	154.747123	169.051142	133.227547	83.299111	34.961696
arahy.Tifrunner.gnm1.ann1.1B2UBR	487.522262	551.342038	357.416878	658.354855	574.74041	520.847904	346.20895	413.551422	268.948345	86.734054	115.129152	28.039243
arahy.Tifrunner.gnm1.ann1.1FPN7V	0.407104	0.596587	0.608216	15.378225	29.12529	30.375578	30.430109	35.088608	29.601986	95.753975	108.262375	139.676102
arahy.Tifrunner.gnm1.ann1.1GV9IW	7.123815	4.890418	5.099979	2.698361	0.619041	0.543203	0.60547	2.188999	1.061276	1.695589	1.325613	0.623928
arahy.Tifrunner.gnm1.ann1.1HU4YV	320.043518	239.128204	413.715424	148.437592	169.751114	128.521866	111.17897	80.014732	84.768356	126.396591	120.61087	163.137558
arahy.Tifrunner.gnm1.ann1.1N0TT5	1.872311	2.300878	2.080819	0.79189	0.853546	0.5691	0.50165	0.142637	0.091522	1.474889	1.111663	6.340213
arahy.Tifrunner.gnm1.ann1.1PW7ZW	1.191032	0.548569	0.745861	2.909462	2.271674	4.565046	2.236445	1.562559	3.920081	0.466775	0.449529	2.161117
arahy.Tifrunner.gnm1.ann1.1T3PYK	14.872543	14.701167	11.730346	3.330816	2.14477	1.285588	3.903253	3.237338	4.876639	1.890476	1.465114	1.72911
arahy.Tifrunner.gnm1.ann1.1X31DU	21.067245	21.27469	8.738622	7.122694	7.366736	5.507387	6.360612	10.455769	10.321903	3.309518	3.924625	2.013301
arahy.Tifrunner.gnm1.ann1.1YXT4F	5.854583	10.167493	5.464738	2.556556	1.236102	1.444954	2.630351	2.285715	3.215101	5.286118	5.897348	5.977138
arahy.Tifrunner.gnm1.ann1.1YYJ7Z	0	0	0	0	0.010713	0	0.029278	0.229305	0.343139	51.121882	62.378946	37.66064
arahy.Tifrunner.gnm1.ann1.1Z5YUN	5.505102	5.862036	7.129783	12.682445	16.802666	18.427767	24.31477	21.304733	21.15185	19.379246	19.935656	22.440006
arahy.Tifrunner.gnm1.ann1.22AMRS	231.812302	151.074875	251.915802	174.792557	94.79863	64.084572	48.965946	59.658535	130.349258	7.163337	5.764747	19.413086
arahy.Tifrunner.gnm1.ann1.23LUWH	6.832182	7.083337	4.925154	1.019252	0.933163	1.17103	1.026002	0	1.650093	0.771234	1.042936	1.30675
arahy.Tifrunner.gnm1.ann1.251GCH	0.623178	0.51979	0.553643	0.707928	1.014344	0.937788	1.568957	1.178443	0.907469	33.610742	31.993022	27.755644
arahy.Tifrunner.gnm1.ann1.27TAQT	23.684468	20.968578	19.597016	3.964302	2.59526	2.494989	2.292122	1.951781	2.452322	4.327848	4.553726	2.493441
arahy.Tifrunner.gnm1.ann1.28JIBU	26.356461	22.565499	29.290941	9.549648	7.715358	8.21414	9.018792	7.229595	9.454522	13.804905	13.90979	16.870444
arahy.Tifrunner.gnm1.ann1.28RV6S	6.966602	6.333832	6.695169	1.881341	1.148217	0.640013	1.658343	0.825076	1.463886	1.135055	1.592589	1.111907
arahy.Tifrunner.gnm1.ann1.28TKL1	0.282332	0.083293	0.505947	8.40952	13.552844	12.119783	33.163611	27.964454	25.768859	274.445908	109.775019	202.063639
arahy.Tifrunner.gnm1.ann1.2F1L5Z	52.386272	47.784763	40.497124	9.710366	4.822139	3.887143	5.028307	4.309253	5.997252	3.401556	3.406873	2.673801
arahy.Tifrunner.gnm1.ann1.2F8F1S	12.438496	11.207243	7.748673	2.975078	1.543223	1.454593	1.551219	1.547437	1.85844	2.606277	2.815967	1.766483
arahy.Tifrunner.gnm1.ann1.2FHK03	10.284833	7.126866	10.012004	2.244366	1.605276	1.116653	1.431365	1.152242	1.078014	3.437585	2.93823	2.404586
arahy.Tifrunner.gnm1.ann1.2N4ZV5	1.756392	1.719681	2.857797	2.546647	8.95465	14.323293	23.38843	20.282172	21.180096	61.789187	63.683473	100.87929
arahy.Tifrunner.gnm1.ann1.2QK23Q	10.972865	21.935989	28.432568	22.334726	23.978134	29.384104	63.424713	39.296051	50.771515	33.264126	39.625538	117.504471
arahy.Tifrunner.gnm1.ann1.2R4QUJ	25.07576	21.8707	24.121376	14.514484	12.971777	12.308154	10.508693	9.7055	9.538562	11.039185	9.836423	9.931202
arahy.Tifrunner.gnm1.ann1.30A6BG	327.175158	305.708436	239.200131	326.416874	281.989774	221.107923	117.554735	132.182988	149.658202	53.527849	60.073773	27.896817
arahy.Tifrunner.gnm1.ann1.31R89H	0.795567	1.149247	0.362913	0.433329	0.452781	0.439021	0.07321	0.224443	0.31032	0.534679	0	0.063698
arahy.Tifrunner.gnm1.ann1.31RF02	4.944687	2.198372	9.943623	11.622473	13.505984	27.367012	18.996	16.815819	16.278241	9.970998	8.716818	36.447306
arahy.Tifrunner.gnm1.ann1.32P3WE	5.326612	9.469022	5.233225	0	1.16266	1.398915	2.516812	2.088554	3.0652	5.101408	0	0
arahy.Tifrunner.gnm1.ann1.34CRUF	1.029653	1.095582	2.663091	6.071921	8.906252	6.270895	5.643563	9.178739	6.914223	8.636132	7.044203	32.255215
arahy.Tifrunner.gnm1.ann1.34TJV2	36.911587	42.064182	39.279018	64.366081	62.223343	70.334854	77.646278	73.296852	96.59787	85.829124	106.874489	95.266853
arahy.Tifrunner.gnm1.ann1.35X8AA	16.435818	11.782248	13.706456	12.422637	11.713857	10.410583	9.38537	6.757463	6.430784	4.728945	5.039329	2.405699
arahy.Tifrunner.gnm1.ann1.39CHZ5	8.519295	4.746098	10.604689	18.414875	19.984621	34.689663	21.848028	17.750898	15.540956	11.26893	11.316319	19.023043
arahy.Tifrunner.gnm1.ann1.39S8LV	160.33287	119.953682	135.335876	87.831818	87.895355	61.182713	44.910419	34.081898	45.342419	24.184221	21.956507	17.618326
arahy.Tifrunner.gnm1.ann1.39SMC6	46.154378	40.583281	49.123478	25.410377	21.045611	18.749699	20.266648	15.30471	17.320356	34.200503	30.477442	19.693905
arahy.Tifrunner.gnm1.ann1.3BKK3V	16.126852	13.453881	19.763687	33.530411	31.687892	35.80627	24.208227	25.911076	21.748657	8.203309	9.288063	10.103074
arahy.Tifrunner.gnm1.ann1.3CBS5R	8.665191	12.148724	19.089466	5.55895	3.769237	3.918363	10.455303	10.057743	15.214332	1.404016	1.224826	1.847526
arahy.Tifrunner.gnm1.ann1.3DBG0K	234.787227	224.541265	196.128851	81.526412	72.979039	55.740317	40.492324	40.624501	38.529798	45.265023	52.613107	40.592042
arahy.Tifrunner.gnm1.ann1.3E1AF2	0	0.013875	0.014665	0.207738	0.356824	0.600238	0.401688	0.512	0.379045	12.564899	9.237472	14.417452
arahy.Tifrunner.gnm1.ann1.3EVA1Y	21.880732	23.609385	33.811988	33.184098	42.834177	35.427676	39.276325	39.219503	40.235818	69.584768	69.141678	79.363003
arahy.Tifrunner.gnm1.ann1.3G454N	5.790097	3.518886	3.229116	8.750713	9.093482	7.416091	6.126519	5.992942	10.108268	3.662712	3.221823	3.851874
arahy.Tifrunner.gnm1.ann1.3HRB74	0.093071	0.186138	0.022981	4.848619	4.664083	10.561213	4.946673	5.907541	4.243954	2.115568	3.093522	3.067843
arahy.Tifrunner.gnm1.ann1.3P38HT	2.892423	3.188621	3.411906	8.66117	6.911586	9.266628	13.746111	9.780728	9.065577	4.913009	6.750026	4.455554
arahy.Tifrunner.gnm1.ann1.3WFA2L	51.128811	39.145184	33.080349	18.497213	11.279681	6.785207	3.692256	5.517196	4.971104	5.058499	5.662799	1.202314
arahy.Tifrunner.gnm1.ann1.3YC2HT	43.184191	39.07286	26.576209	11.370117	13.396472	10.423359	9.349944	8.862286	8.464143	25.425026	18.294645	12.541214
arahy.Tifrunner.gnm1.ann1.40G96H	18.919391	17.888105	28.468543	2.502058	0.393135	0.357869	0.292057	0.434532	0.766696	0.804028	1.0008	1.509695
arahy.Tifrunner.gnm1.ann1.40T6WH	11.289694	11.152046	13.798677	12.387057	11.860939	15.048434	18.575579	21.435543	22.551538	40.598389	39.374416	39.880787
arahy.Tifrunner.gnm1.ann1.41Y8SN	1.331776	1.598607	1.042582	6.19689	5.129629	5.728933	8.673249	10.348443	11.772625	3.037854	5.068655	10.910841
arahy.Tifrunner.gnm1.ann1.42WI7N	4.420538	3.208709	23.693083	139.020096	274.186218	443.010651	548.49762	669.126587	509.738037	323.648773	326.489426	1026.765706
arahy.Tifrunner.gnm1.ann1.46YMZL	24.326887	21.179192	18.02857	13.205159	14.004671	11.898246	6.000145	8.388315	8.698995	5.405947	4.91459	4.660496
arahy.Tifrunner.gnm1.ann1.49I11A	7.828578	12.239487	9.812831	13.846707	8.625741	19.900724	16.319866	17.925011	24.328279	24.203419	13.057007	76.461464
arahy.Tifrunner.gnm1.ann1.49ZYT6	224.410233	226.870178	174.033539	180.039261	162.957809	113.718803	87.021416	87.395454	77.408203	33.597775	39.724121	16.455965
arahy.Tifrunner.gnm1.ann1.4DUV6V	6.032225	24.589766	17.122632	107.430519	181.700542	189.870447	183.287105	175.415885	163.575376	247.20596	228.208422	346.658996
arahy.Tifrunner.gnm1.ann1.4G7KVK	15.249491	10.987411	13.096248	9.59019	7.071789	5.303366	10.644837	9.239497	9.629222	4.817354	3.503571	2.539018
arahy.Tifrunner.gnm1.ann1.4GF8V7	10.363349	7.169053	2.885023	15.645074	10.831754	8.921598	9.033562	6.323574	12.204273	0.545581	0.24472	0.413431
arahy.Tifrunner.gnm1.ann1.4JTK6F	91.450404	103.924444	61.909383	39.095833	45.437731	30.99084	23.32494	20.145481	17.593062	5.459116	7.952331	4.269414
arahy.Tifrunner.gnm1.ann1.4KW7H9	106.937424	142.949432	53.728256	198.609909	261.415649	216.459824	126.273384	137.649765	110.850288	59.548851	40.37867	27.819357
arahy.Tifrunner.gnm1.ann1.4N44WU	3.75585	2.537905	1.862604	1.246332	1.14808	0.986207	0.533298	0.87414	0.857795	0.689127	0.808307	0.542498
arahy.Tifrunner.gnm1.ann1.4P55VP	5.839669	6.630502	9.383339	12.295545	9.947918	14.478214	15.778492	16.512169	17.814937	14.117994	11.777876	19.546311
arahy.Tifrunner.gnm1.ann1.4PW9PW	1.197651	1.917104	2.084485	2.25784	1.32756	2.635306	4.334058	3.123143	4.468063	8.362706	7.174342	14.064832
arahy.Tifrunner.gnm1.ann1.4QQ966	0.173498	0.117241	0.324592	1.072062	0.744634	1.249121	0.65966	0.852258	0.811964	1.160691	2.110015	4.549338
arahy.Tifrunner.gnm1.ann1.4Y6QEN	2.820939	4.846105	2.264683	1.937699	0.560141	0.850398	1.326609	1.620746	1.713709	0.539643	0.397465	0.274088
arahy.Tifrunner.gnm1.ann1.4ZRU7U	36.700006	24.290966	26.516404	11.197042	11.033746	9.090443	13.411696	10.711611	11.715979	11.395822	10.137223	6.255688
arahy.Tifrunner.gnm1.ann1.510VWF	3.356748	1.779793	4.022622	1.330475	0.697693	0.358306	0.490964	0.66354	0.547683	1.598296	1.916105	14.10552
arahy.Tifrunner.gnm1.ann1.52MV3Q	38.503048	30.092357	36.754521	12.282571	8.295025	5.583729	2.064466	1.968425	3.438255	2.985213	2.324205	1.625104
arahy.Tifrunner.gnm1.ann1.52U0T8	9.237135	6.867279	5.034914	14.389167	14.066355	18.128868	7.82249	11.591963	12.997194	11.812196	8.583104	9.170666
arahy.Tifrunner.gnm1.ann1.53XZTF	4.411367	3.840528	3.531587	2.41682	1.560324	1.556347	1.215947	1.892904	2.327936	1.055756	0.651401	0.530914
arahy.Tifrunner.gnm1.ann1.555M2B	10.656088	7.290656	8.938386	18.662436	19.254715	17.001249	12.833276	15.885147	18.728752	16.97246	13.490554	17.750322
arahy.Tifrunner.gnm1.ann1.574DNA	4.693184	4.803905	7.066534	12.022767	12.552667	13.972782	19.371597	13.821675	13.764109	9.702466	9.822842	8.624251
arahy.Tifrunner.gnm1.ann1.57ZPJQ	17.177325	15.242401	22.202706	61.64042	74.703472	86.331847	92.462455	90.631177	91.299564	82.746206	80.656643	102.283677
arahy.Tifrunner.gnm1.ann1.58CB50	2.999768	2.469998	2.525478	3.26194	4.167863	5.185928	6.080325	4.633592	4.72538	14.234797	15.424876	9.455728
arahy.Tifrunner.gnm1.ann1.5AH4BP	11.611869	12.688187	18.974201	76.588654	109.103027	99.569504	157.990509	151.471558	130.026443	263.254883	263.850891	307.549011
arahy.Tifrunner.gnm1.ann1.5CRU8P	233.990692	191.410187	247.521179	101.755608	93.446945	55.808945	48.516636	32.290791	40.88982	92.192719	75.758278	60.757549
arahy.Tifrunner.gnm1.ann1.5GPW5B	329.758575	220.575282	306.188461	54.633385	49.213188	24.796289	22.984604	14.211192	28.383856	28.473906	22.144417	17.791355
arahy.Tifrunner.gnm1.ann1.5H5XYM	2.766201	1.19236	0.67749	0.961911	1.761347	2.335815	1.438904	2.053333	1.908608	17.548977	17.725382	18.473579
arahy.Tifrunner.gnm1.ann1.5I6DN4	19.559421	24.68174	13.523914	26.478982	13.789034	13.564754	6.913679	8.872596	7.952808	2.058857	3.473167	1.181241
arahy.Tifrunner.gnm1.ann1.5I9T0U	10.6496	7.099106	5.064304	1.225963	1.368554	0.875959	0.967057	1.653608	1.162816	2.396752	2.397283	0.686093
arahy.Tifrunner.gnm1.ann1.5IT4PV	10.208672	8.989497	3.027569	2.403489	0.409693	0.529952	0.146874	0.501114	0.753258	0.374737	0.289084	0.261058
arahy.Tifrunner.gnm1.ann1.5IVH5E	6.603247	5.614267	4.01921	9.964805	9.500088	5.654644	6.119363	8.508893	5.594074	12.491484	12.579592	8.076432
arahy.Tifrunner.gnm1.ann1.5IXZ6F	1.772186	2.240306	0.687095	0.66672	0.471045	0.594902	0.288498	0.02746	0.060339	0.539629	0.172624	0.679552
arahy.Tifrunner.gnm1.ann1.5KYB4B	13.128451	20.458917	11.194678	46.649347	35.396999	43.933831	13.756576	15.006653	18.510529	13.815778	10.97283	27.833085
arahy.Tifrunner.gnm1.ann1.5N4QY9	1.930829	2.84939	0.945777	0.19818	0.163071	0.0773	0.245527	0.32665	0.609651	0	0.016279	0.066663
arahy.Tifrunner.gnm1.ann1.5P7LAL	4.139012	4.849083	3.215821	2.25713	1.636969	1.508834	1.847082	2.396439	2.438437	1.527132	0.750902	0.785879
arahy.Tifrunner.gnm1.ann1.5PB5TU	47.361779	31.434372	35.651647	8.889747	7.604996	6.184002	6.015962	4.924869	5.083008	3.16517	3.113117	2.228418
arahy.Tifrunner.gnm1.ann1.5PBU8Q	151.679022	199.23645	126.203094	32.195484	12.922039	10.386332	4.036863	7.203752	18.336222	0.629412	0.779465	1.570596
arahy.Tifrunner.gnm1.ann1.5PC8HY	6.78286	9.078719	7.102324	7.100338	5.081367	2.867328	6.10584	4.838769	6.187478	0.778059	1.642651	1.339884
arahy.Tifrunner.gnm1.ann1.5PGU74	10.955794	7.383218	9.593456	8.462009	8.59997	7.670929	11.478298	10.789612	11.299064	24.479677	19.584786	15.842891
arahy.Tifrunner.gnm1.ann1.5R56VN	8.544233	8.488544	10.535547	26.634012	29.142577	34.481455	26.653723	29.083111	27.609005	17.875937	18.957802	37.720971
arahy.Tifrunner.gnm1.ann1.5R9G89	1.758898	1.233078	1.038832	0.70464	0.710108	0.801322	0.547514	0.700758	0.920317	0.067579	0.363301	0.140298
arahy.Tifrunner.gnm1.ann1.5S3M3D	28.811689	27.261537	20.369546	11.564524	8.672885	6.853251	6.200117	9.222074	8.486809	6.785945	5.856916	2.870787
arahy.Tifrunner.gnm1.ann1.5TA7LB	5.458239	6.11995	7.103793	8.731906	10.444915	8.375013	13.421014	13.30484	9.914056	25.025339	21.529836	13.069349
arahy.Tifrunner.gnm1.ann1.5U7DNF	26.398718	25.621654	31.357139	32.099196	31.19068	36.058006	70.953422	63.364247	63.822955	25.580545	30.089224	36.236167
arahy.Tifrunner.gnm1.ann1.5W0QMQ	2.063025	1.664141	2.088724	1.78491	2.248114	3.330261	3.429666	2.513195	3.609998	6.235362	4.425156	7.041815
arahy.Tifrunner.gnm1.ann1.5X7XAP	13.488871	11.936813	19.275489	27.780777	18.516334	31.476082	31.82801	33.998052	33.56898	29.527249	19.450559	22.889113
arahy.Tifrunner.gnm1.ann1.5Z6Y8Z	725.424988	615.330139	700.156067	484.352875	470.761475	324.489288	275.418091	278.270355	257.217194	83.577835	81.548645	86.468559
arahy.Tifrunner.gnm1.ann1.60VAUP	22.228612	14.823774	16.905784	9.10417	5.563923	5.471199	7.174735	8.276297	8.771661	2.39124	1.835563	1.941501
arahy.Tifrunner.gnm1.ann1.63GP52	89.087357	85.185303	41.129635	31.26667	14.780212	10.892889	8.318296	8.598468	8.279239	5.471687	8.736634	4.014482
arahy.Tifrunner.gnm1.ann1.640VZ5	0.757536	1.327623	0.761076	1.193932	0.783824	0.849319	1.258079	0.539406	1.278221	0.109239	0.056542	0.240606
arahy.Tifrunner.gnm1.ann1.66GL51	11.309413	8.211439	3.757328	3.618072	5.408082	2.959167	0.890744	1.547848	2.680557	0.796839	1.158457	2.978624
arahy.Tifrunner.gnm1.ann1.66SDN0	536.371704	484.245209	405.832794	836.851562	700.894348	707.803589	383.998047	409.606049	345.435455	147.453369	130.495682	58.966854
arahy.Tifrunner.gnm1.ann1.66YX65	245.645939	193.688547	172.102696	146.401599	77.861208	63.614301	39.821015	54.419212	117.510477	37.994678	30.042878	79.700791
arahy.Tifrunner.gnm1.ann1.678G3Q	162.833582	139.46347	221.867053	132.028942	78.901331	70.616816	63.722783	57.937905	84.547907	45.809856	43.334885	37.868467
arahy.Tifrunner.gnm1.ann1.67E0CQ	101.089005	108.854118	113.011284	258.207367	246.410965	351.47879	263.294037	367.42804	379.555206	323.751099	520.992737	717.512024
arahy.Tifrunner.gnm1.ann1.67NNK3	4.320271	5.180098	2.698375	0.626372	0.514023	0.307258	0.534283	0.73289	1.32557	0	0.027464	0.4724
arahy.Tifrunner.gnm1.ann1.6D6Z2R	29.913334	29.543928	35.392296	13.092755	13.48802	8.591578	18.352911	12.78686	13.164216	18.648661	15.191791	13.13938
arahy.Tifrunner.gnm1.ann1.6D88CF	16.919716	17.251394	14.909558	6.305676	5.518045	5.144574	6.785076	5.934175	7.586393	8.029262	6.191559	6.534753
arahy.Tifrunner.gnm1.ann1.6G1FH3	56.220749	149.517929	101.652611	132.368988	34.078129	69.240654	54.044178	55.965275	94.6502	2.415376	2.772072	4.2922
arahy.Tifrunner.gnm1.ann1.6IT3ID	1.633213	2.186456	2.083778	2.476041	3.42438	4.965151	10.775557	7.048354	5.252119	2.673004	1.440728	4.216677
arahy.Tifrunner.gnm1.ann1.6KR03J	1.387417	1.292443	1.777601	10.068598	13.270749	15.915667	13.663752	15.224748	13.027852	44.632936	49.908592	57.221552
arahy.Tifrunner.gnm1.ann1.6KVT94	464.792755	372.673431	388.427277	279.355042	284.695038	229.875793	196.269928	222.175827	226.357559	74.859924	108.961922	56.974167
arahy.Tifrunner.gnm1.ann1.6L045R	3.270529	2.195602	3.827099	13.219624	13.316063	13.889294	12.777948	12.32972	13.273326	12.292617	10.941807	12.873345
arahy.Tifrunner.gnm1.ann1.6N07W3	8.890025	5.506165	4.040221	2.081445	0.908064	0.845392	0.974923	1.293705	1.450217	1.337264	1.392458	0.56564
arahy.Tifrunner.gnm1.ann1.6PF3XA	34.881176	24.834238	35.469822	7.692434	7.054778	4.357404	3.891127	2.218338	3.020341	13.174121	10.780448	8.784669
arahy.Tifrunner.gnm1.ann1.6Q1KS5	5.068104	2.871034	6.935316	7.739601	11.84389	10.983677	18.744787	17.276093	13.99188	71.678841	65.068733	46.199753
arahy.Tifrunner.gnm1.ann1.6R2Q8J	24.871933	27.013973	1.513091	2.075349	2.599683	4.375792	4.967949	4.371519	3.578036	0.238554	0.455009	0.354751
arahy.Tifrunner.gnm1.ann1.6U9WG4	15.39994	13.898023	14.340796	13.927436	13.540793	17.378237	21.606261	22.986377	24.155079	49.645963	42.254771	52.185523
arahy.Tifrunner.gnm1.ann1.7111XT	4.294647	3.018251	2.360886	5.909175	3.27375	3.160628	3.366318	2.925824	5.042152	0.41952	0.167356	0.886139
arahy.Tifrunner.gnm1.ann1.71E5Q9	8.720531	8.423784	1.143797	1.411218	0.544234	0.298953	0.021253	0.476069	1.227262	0.054618	0.019214	0
arahy.Tifrunner.gnm1.ann1.72UZ71	52.091457	50.381435	39.507526	13.713888	13.298634	8.852248	12.884932	9.856563	12.914017	29.113808	22.923458	20.525047
arahy.Tifrunner.gnm1.ann1.74EXT1	50.632399	46.594323	79.86119	127.769577	149.859772	157.207584	197.990157	172.377537	178.689326	178.564307	176.769144	276.170746
arahy.Tifrunner.gnm1.ann1.74UU32	6.820236	6.479897	2.402635	0.997616	0.555964	0.625733	0.659126	1.088635	0.603404	0.612508	0.606384	0.439089
arahy.Tifrunner.gnm1.ann1.750QUI	12.793587	15.359304	13.704692	5.025176	3.786714	4.481225	1.713629	1.926906	5.432795	0.189286	0	0.480512
arahy.Tifrunner.gnm1.ann1.77YH77	6.399744	6.67799	5.897881	88.026951	111.919144	102.749506	70.411088	87.220509	73.449892	53.484724	66.898305	105.892802
arahy.Tifrunner.gnm1.ann1.792I4R	4.555395	3.981773	6.282593	20.443289	28.27858	46.730737	43.315708	35.791707	30.600368	31.06131	39.447453	64.383979
arahy.Tifrunner.gnm1.ann1.7AH9CA	16.416924	15.787958	9.777575	7.003365	4.373762	5.616153	2.867572	4.633519	3.706518	2.134668	1.442917	4.372174
arahy.Tifrunner.gnm1.ann1.7AR2IQ	26.70568	36.783401	21.695318	45.668548	56.439373	51.32618	52.277948	48.081169	45.915918	49.296661	68.294449	38.69421
arahy.Tifrunner.gnm1.ann1.7DG5CM	1.454457	0.581754	0.965496	0.489494	0.517473	0.201572	0.086254	0.451956	0.640964	0.079245	0.067741	0.105875
arahy.Tifrunner.gnm1.ann1.7G97IV	78.250263	66.406738	77.401175	34.050714	35.656032	28.435572	36.176666	28.376001	34.275933	30.681391	27.184696	25.093356
arahy.Tifrunner.gnm1.ann1.7GR9X4	29.061606	25.543707	21.743911	8.03894	6.962299	4.874614	6.846687	4.990198	4.605196	19.147283	13.678587	8.272565
arahy.Tifrunner.gnm1.ann1.7GZ93W	1.713327	1.68909	1.782154	0.861998	1.353884	1.842429	4.225987	3.598643	5.293373	5.665004	7.641449	8.12071
arahy.Tifrunner.gnm1.ann1.7JY60E	1.54829	1.589615	3.433963	8.670435	13.562167	14.640118	27.714729	23.998506	22.449009	44.262804	35.808922	40.351217
arahy.Tifrunner.gnm1.ann1.7QAB43	0.12652	0.183959	0.053484	0.320537	0.161162	0.145694	0.908052	1.275528	0.941191	0.361358	0.657363	2.340109
arahy.Tifrunner.gnm1.ann1.7SJ9JV	0.164031	0.64595	0.690879	2.047263	5.771729	6.673424	20.207766	18.722061	11.987096	49.794312	50.571556	50.091915
arahy.Tifrunner.gnm1.ann1.7Y8ZYU	1.317663	1.735499	1.217752	7.553393	18.493044	12.779932	6.503854	10.441022	7.022849	53.594832	46.379123	65.178715
arahy.Tifrunner.gnm1.ann1.7Y9INW	13.532512	10.241647	21.052012	28.491205	33.995217	47.210392	42.678892	37.533966	36.512636	16.822265	21.222842	33.888567
arahy.Tifrunner.gnm1.ann1.7YIN0X	1.383254	2.932365	0.674404	1.334917	1.537071	2.079582	0.601981	1.386387	3.002381	4.940156	6.343031	5.456128
arahy.Tifrunner.gnm1.ann1.7YZ5GE	1.085516	0.378411	0.741857	7.284945	3.955302	5.369838	2.199181	2.618892	8.965743	0.088575	0.113282	1.553006
arahy.Tifrunner.gnm1.ann1.800HVB	2.946107	1.44775	0.638047	1.607406	1.22723	0.978301	0.413897	1.451346	1.627602	0.03852	0	0
arahy.Tifrunner.gnm1.ann1.805HV8	0.2606	1.519596	0.851225	2.208192	2.272996	2.580216	7.477352	14.631249	10.588676	3.082931	13.271504	21.559829
arahy.Tifrunner.gnm1.ann1.80NE1D	3.194707	5.918251	4.216374	14.422482	10.759624	14.42065	22.856096	23.253305	26.282778	5.853878	9.065438	14.95901
arahy.Tifrunner.gnm1.ann1.80STHH	174.988184	174.4888	71.539742	28.498285	18.71199	11.638509	16.87809	11.727545	28.069128	21.631195	11.384725	14.38699
arahy.Tifrunner.gnm1.ann1.82P426	0.110537	0.052586	0.072487	1.710226	0.982573	1.149743	0.60746	0.928807	1.145333	0.328195	0.794605	0.663704
arahy.Tifrunner.gnm1.ann1.85QD0P	6.545434	8.427576	4.618799	3.571896	1.288849	1.659932	1.863201	1.630628	1.511134	2.128882	1.71911	0.735424
arahy.Tifrunner.gnm1.ann1.88J559	7.966637	8.80134	11.629475	22.243416	22.690516	20.631708	30.720057	32.54184	31.471836	29.936062	25.187723	28.74538
arahy.Tifrunner.gnm1.ann1.8D8LNX	11.762777	7.030132	8.952132	6.005493	4.879255	3.109282	4.168287	4.93958	4.931501	1.613796	1.807087	0.619948
arahy.Tifrunner.gnm1.ann1.8DR635	3.393476	5.210133	3.486985	4.69679	2.84876	2.680149	2.348957	2.969749	4.805311	0.220173	0.403375	0.60914
arahy.Tifrunner.gnm1.ann1.8E8WMD	6.078963	7.327408	9.247988	11.666708	13.963322	13.958873	13.08205	19.373298	14.043262	9.278787	11.084973	19.692863
arahy.Tifrunner.gnm1.ann1.8EJC90	2.022657	0.885065	1.865731	1.823859	1.521965	0.812622	2.889726	1.607527	1.805561	4.747315	4.947975	4.63754
arahy.Tifrunner.gnm1.ann1.8F004F	330.677612	304.154816	312.754364	58.053314	53.673893	30.370707	18.895926	12.923623	21.473677	22.161364	16.749893	15.429182
arahy.Tifrunner.gnm1.ann1.8FI09V	0	0	0	0	0	0	0	0	0	0.919151	1.040917	4.062297
arahy.Tifrunner.gnm1.ann1.8L0DUY	1.550571	3.236521	2.678189	2.972609	2.997645	3.940148	6.397785	6.055941	7.77412	3.53111	4.320347	4.195954
arahy.Tifrunner.gnm1.ann1.8L38IN	457.283508	366.882172	382.616821	273.729828	280.565186	226.704025	193.621094	218.643097	145.755325	73.662094	106.878128	0
arahy.Tifrunner.gnm1.ann1.8LFH5W	3.137659	3.724862	3.598266	6.702029	6.126719	7.772515	7.055618	6.655509	7.516035	8.167513	8.487015	6.185858
arahy.Tifrunner.gnm1.ann1.8MB6Y9	16.046871	17.574497	26.306043	26.392117	24.230129	27.669908	60.263942	55.816959	51.431266	21.881761	25.878994	39.706463
arahy.Tifrunner.gnm1.ann1.8NKF7K	18.373095	21.300226	19.890015	32.887077	35.583763	28.115689	35.31984	39.713423	50.75602	5.665664	6.413492	11.404066
arahy.Tifrunner.gnm1.ann1.8PPI9D	2.875329	1.640813	2.794969	19.967306	10.95207	14.28449	4.095515	6.668271	18.317922	0.750477	0.707933	2.668791
arahy.Tifrunner.gnm1.ann1.8PRW0D	11.032743	5.033835	4.621603	1.435219	1.325526	0.861078	0.746014	0.483384	0.250448	5.594114	4.277994	3.314818
arahy.Tifrunner.gnm1.ann1.8QP97F	21.624943	20.475634	27.680326	40.416626	44.588642	63.694447	63.181591	52.79071	50.840149	10.055115	9.629736	15.009825
arahy.Tifrunner.gnm1.ann1.8QW0YW	3.580246	4.066021	5.704452	4.444855	5.370459	4.286563	10.339218	6.47627	6.625965	12.601393	9.373906	16.853369
arahy.Tifrunner.gnm1.ann1.8SQ1RZ	8.885559	13.544537	21.836725	35.031281	66.673162	63.641155	112.274437	161.801888	150.099892	117.456232	164.552254	185.603565
arahy.Tifrunner.gnm1.ann1.8TPQ4A	73.668445	70.311411	51.28911	25.530928	13.625493	19.033341	16.404103	19.32444	24.59816	11.588964	7.162521	10.566897
arahy.Tifrunner.gnm1.ann1.8VD46W	0.258164	1.345788	1.458542	0	2.495465	0	2.887745	6.429488	2.589627	12.91223	14.62981	24.580508
arahy.Tifrunner.gnm1.ann1.8W34DS	10.961355	9.703631	11.785324	3.563772	3.255324	2.408213	4.35358	4.511268	4.425724	8.087889	6.959895	3.494867
arahy.Tifrunner.gnm1.ann1.9042LP	174.61605	318.242249	254.682816	320.035722	285.928063	186.053604	123.730849	117.032738	109.568954	50.052971	61.865871	30.540949
arahy.Tifrunner.gnm1.ann1.91HE6A	18.07774	16.024542	14.771757	9.036342	3.929686	0.750998	0.673039	1.015066	5.376284	0.693917	0.221506	0.269838
arahy.Tifrunner.gnm1.ann1.91XZB2	13.913837	13.334728	7.60948	5.619297	7.181244	3.827164	2.985566	4.275002	3.367404	3.33187	2.00565	1.242009
arahy.Tifrunner.gnm1.ann1.92FEGS	0	0	0	0	0	0	0	0	0	0.781423	1.305706	1.625893
arahy.Tifrunner.gnm1.ann1.92S4AT	2.30685	1.627772	0.920823	4.273293	3.991428	5.74459	3.458907	3.351518	3.070749	4.308231	5.755246	11.945517
arahy.Tifrunner.gnm1.ann1.94S7W0	63.794292	81.042164	73.852416	37.360454	31.081651	24.176354	34.210252	33.585068	31.749248	98.661054	92.093079	61.533607
arahy.Tifrunner.gnm1.ann1.967JHU	19.031885	15.179446	35.604145	51.811485	75.347645	64.297137	22.122158	45.808381	46.136769	127.439919	145.157486	167.235667
arahy.Tifrunner.gnm1.ann1.96F7ZV	0.117059	0	0	0	0.04837	0.057149	0	0	0	0.584909	1.117157	0.701625
arahy.Tifrunner.gnm1.ann1.979X0J	11.228053	11.312471	22.091213	49.718174	47.134427	52.339115	59.917984	61.688232	53.187382	35.905235	36.477142	50.734459
arahy.Tifrunner.gnm1.ann1.97RMNS	3837.58374	4031.962402	2759.628418	1629.985596	980.811218	760.593506	397.498138	711.947449	783.634033	124.630196	191.087952	92.793533
arahy.Tifrunner.gnm1.ann1.983LEL	12.400063	12.784954	9.643467	12.472228	22.913021	18.254322	29.058975	28.81286	24.131603	124.211891	141.31105	143.809692
arahy.Tifrunner.gnm1.ann1.98CCZ7	1.448446	1.542029	1.200719	0.484548	0.30887	0.521626	0.328643	0.186861	0.308997	0.565835	0.524114	1.169868
arahy.Tifrunner.gnm1.ann1.9AW6YP	9.137487	7.926106	5.666367	5.213353	4.617939	3.406331	2.580058	4.079793	5.197584	1.770293	2.426802	2.435105
arahy.Tifrunner.gnm1.ann1.9BXG3M	326.701738	408.493084	215.6315	373.14781	356.126361	332.79785	274.38293	257.968841	235.139694	81.164009	93.590614	40.971836
arahy.Tifrunner.gnm1.ann1.9F0GR1	1.419637	2.350687	2.598283	0.221587	0.127269	0.274371	0.129859	0.316286	0.514338	0.095597	0.03972	0.178907
arahy.Tifrunner.gnm1.ann1.9GGB7F	25.25204	22.723905	32.301634	54.042098	62.422885	96.380628	158.975513	91.008529	117.305348	25.746466	30.591793	45.020896
arahy.Tifrunner.gnm1.ann1.9GY1AY	0.799792	0.323286	1.371643	1.666554	1.583086	2.808085	3.353162	5.326933	4.395139	0.716778	2.077777	7.450481
arahy.Tifrunner.gnm1.ann1.9HBV2U	0	0	0	0	0	0	0	0.049685	0	0.547605	0.787985	0.594335
arahy.Tifrunner.gnm1.ann1.9I90ED	1.48941	1.747788	3.025463	2.563454	0.670722	0.854795	0.647227	0.401453	2.081416	0	0	0
arahy.Tifrunner.gnm1.ann1.9IV7G6	245.467041	229.453842	204.289276	137.39978	115.696304	79.070679	66.160591	51.551434	49.848759	23.690231	21.403885	15.70496
arahy.Tifrunner.gnm1.ann1.9P6YIX	9.595747	6.396833	2.884983	0.935414	0.974275	0.666483	0.231815	0.238236	0.497061	1.120512	1.010393	0.247527
arahy.Tifrunner.gnm1.ann1.9S7237	199.300815	188.263977	136.39004	124.168	104.787768	69.900221	41.949148	45.865684	49.811044	33.180434	30.467207	28.474766
arahy.Tifrunner.gnm1.ann1.9SLV88	31.8585	36.051762	22.044781	64.956291	54.889008	49.328667	56.061703	77.30854	82.605942	22.757076	21.63509	19.185898
arahy.Tifrunner.gnm1.ann1.9W6N4W	0.48338	1.169839	0.889259	0.757871	0.549806	0.871451	0.27754	1.121276	0.676682	0.076684	0.152955	0.153942
arahy.Tifrunner.gnm1.ann1.9X74H2	6.397771	9.627349	10.84058	7.941571	7.492155	7.485369	9.306519	8.116285	10.165545	17.782187	20.227623	23.800545
arahy.Tifrunner.gnm1.ann1.9YR5UX	6.690054	6.161521	6.76922	65.548576	58.887306	18.496929	20.767464	28.305856	45.57653	27.581641	26.025665	41.998823
arahy.Tifrunner.gnm1.ann1.A0H1CK	5.460016	7.103883	7.325425	3.581328	1.747374	1.441247	2.42122	1.555882	1.521901	5.300037	5.078872	1.196689
arahy.Tifrunner.gnm1.ann1.A31U7C	16.358029	14.217015	5.710821	6.406343	6.039157	2.148817	1.733078	1.884986	1.733945	2.026437	2.612057	0.541225
arahy.Tifrunner.gnm1.ann1.A52I0E	3.679115	5.235046	4.663703	4.131213	3.863007	4.950661	3.841159	4.182391	4.939656	8.100507	11.25319	12.894667
arahy.Tifrunner.gnm1.ann1.A6MVZL	22.692962	25.677411	14.526587	31.603404	22.445061	20.623944	15.054028	12.841706	11.523941	5.156786	8.580441	1.545978
arahy.Tifrunner.gnm1.ann1.A863J5	279.806502	262.338004	216.858999	155.515413	131.037929	92.971444	57.138374	65.526908	58.13907	9.507532	15.457363	10.566543
arahy.Tifrunner.gnm1.ann1.A8YTMR	0.152697	0.166831	0.688757	9.401376	6.940579	9.896814	6.349115	8.181224	4.997133	5.621417	7.915676	53.0441
arahy.Tifrunner.gnm1.ann1.AAY07D	37.192272	43.721275	21.924585	117.644791	137.929413	139.142578	88.361771	91.49836	85.674591	20.98428	30.347277	20.531609
arahy.Tifrunner.gnm1.ann1.AB3H6U	33.744831	30.936195	13.25338	5.999894	2.948286	2.238154	1.989831	1.978907	2.429019	1.981056	1.661399	0.398646
arahy.Tifrunner.gnm1.ann1.ADRL3L	10.547647	8.529233	7.183493	28.231978	27.902624	19.426461	11.946657	15.700306	21.381639	21.992623	19.940405	32.493059
arahy.Tifrunner.gnm1.ann1.AGM2GS	88.411525	46.932371	52.19187	12.868125	15.757611	11.353112	16.143587	13.86583	20.822028	17.369183	12.46115	21.125928
arahy.Tifrunner.gnm1.ann1.AHDT32	7.510668	8.080489	8.478303	4.688906	2.686893	1.909386	3.592633	2.840652	3.589634	4.334436	4.450929	4.970643
arahy.Tifrunner.gnm1.ann1.AI24NX	9.137051	10.565327	18.170945	17.926952	17.255349	15.583627	67.630063	59.301208	55.81565	5.155764	5.472607	6.643211
arahy.Tifrunner.gnm1.ann1.AJ1Q9U	3.941198	3.235364	3.537443	15.017657	17.078873	12.225883	8.899002	10.215104	13.753938	20.797661	21.536129	27.91164
arahy.Tifrunner.gnm1.ann1.AM4HSV	37.664544	32.649494	40.169792	20.414875	16.524965	15.827887	15.102355	16.577653	17.83266	28.081792	43.98586	61.675733
arahy.Tifrunner.gnm1.ann1.AQ4HSR	16.713301	11.128569	20.328153	8.592134	6.743572	9.615454	6.318383	6.063748	6.273187	7.111563	7.350485	7.68061
arahy.Tifrunner.gnm1.ann1.AR01JJ	266.643978	233.563013	209.66379	150.5442	161.032288	110.025856	95.662482	91.337464	72.405655	19.818194	23.097372	17.63909
arahy.Tifrunner.gnm1.ann1.AS50A0	10.95659	13.725487	16.754363	24.080502	23.902613	26.595484	26.151721	23.856457	30.364244	28.825095	30.30184	53.398322
arahy.Tifrunner.gnm1.ann1.AXL13P	6.125591	5.45118	5.342659	14.433544	15.565065	11.706652	8.672711	10.698977	13.611499	37.583565	34.910332	41.076824
arahy.Tifrunner.gnm1.ann1.AZQV6X	4.596942	3.500515	16.201494	33.707026	38.642609	27.177311	113.380142	63.230755	75.610766	85.640965	184.561974	266.711155
arahy.Tifrunner.gnm1.ann1.B1GHBY	2.663375	2.42166	2.390817	32.333077	23.806275	45.656162	9.184029	22.453828	14.531434	74.383927	72.735492	66.107461
arahy.Tifrunner.gnm1.ann1.B1W7C6	2.646611	2.365147	2.977488	5.514321	6.55123	7.827532	10.635979	10.21733	8.224873	11.002168	10.847324	16.297607
arahy.Tifrunner.gnm1.ann1.B3XDAM	3.835356	2.385329	4.651128	8.424417	7.318379	7.137382	2.351951	4.592978	4.035718	8.233903	11.941394	16.531622
arahy.Tifrunner.gnm1.ann1.B493EM	1.56049	2.335761	2.305712	2.393551	2.520931	4.784473	4.539417	5.685499	4.349507	11.709983	15.032511	10.696127
arahy.Tifrunner.gnm1.ann1.B5JY05	1.984823	3.668635	4.403737	0.651073	0.667397	0.56646	0.341448	0.672763	0.873852	0.513043	0.166128	0.609336
arahy.Tifrunner.gnm1.ann1.B5L4K2	32.367966	28.483353	43.963688	78.920952	81.397072	93.152046	86.435242	70.264351	77.688637	50.323299	56.792896	72.495926
arahy.Tifrunner.gnm1.ann1.B5QQYI	15.177663	14.938093	12.503267	8.432484	4.782033	6.919369	3.942315	4.900302	4.132427	6.813881	5.303061	13.753418
arahy.Tifrunner.gnm1.ann1.BA5EUQ	202.556237	179.91478	153.821823	67.084518	55.686096	36.800026	21.775908	21.727989	25.953718	17.657314	15.762374	16.310005
arahy.Tifrunner.gnm1.ann1.BI8WMI	86.373573	89.037949	94.103363	39.407814	53.865147	38.595554	32.134117	15.705837	41.017998	16.166807	19.37925	31.290667
arahy.Tifrunner.gnm1.ann1.BJ0NT8	92.735817	80.937859	107.647453	168.346664	227.387985	192.764223	127.732742	135.549606	157.224503	175.025238	138.489944	134.734238
arahy.Tifrunner.gnm1.ann1.BS9BXS	13.173439	10.707203	23.543646	49.478027	47.902653	48.601944	35.906288	37.191483	36.843388	211.613113	155.657761	175.340073
arahy.Tifrunner.gnm1.ann1.BY45PL	82.353869	87.736731	55.007451	38.788723	19.903072	28.581312	21.09359	22.484128	32.549107	14.639533	10.583111	11.849537
arahy.Tifrunner.gnm1.ann1.BZZQ7R	6.399639	5.814537	6.309199	18.503148	22.784585	32.853245	34.092609	28.55033	26.521337	28.503716	28.069635	33.593589
arahy.Tifrunner.gnm1.ann1.C0Z8UU	4.624505	5.458943	11.80928	26.218347	37.876664	62.016257	55.769792	51.555607	42.569854	36.850829	50.451224	80.038574
arahy.Tifrunner.gnm1.ann1.C3F51K	8.328955	7.008567	9.676783	14.179132	20.978599	20.969526	51.567659	59.071643	50.563276	99.892295	92.925084	87.314296
arahy.Tifrunner.gnm1.ann1.C3FF4U	3.104918	11.74127	2.541851	13.128894	16.366508	15.730555	31.521793	58.964455	38.406319	13.017136	15.585546	13.124056
arahy.Tifrunner.gnm1.ann1.C4411R	16.565987	18.090585	15.44414	14.048722	10.884968	10.701012	9.128169	13.015615	9.146276	4.99024	4.014667	3.609327
arahy.Tifrunner.gnm1.ann1.C6P1EN	47.531108	34.247225	41.485822	46.130158	19.304309	40.933742	21.98166	28.536655	37.857093	15.601934	7.026474	7.515263
arahy.Tifrunner.gnm1.ann1.C70Y3X	13.868252	91.574767	41.535675	68.449835	22.464817	40.895493	8.470675	19.13591	68.904115	0.202018	0.196442	2.431805
arahy.Tifrunner.gnm1.ann1.C8Z92C	3.595661	2.786139	2.570907	4.093115	4.431104	3.67705	2.331292	2.316204	2.632533	7.698041	6.310709	6.473292
arahy.Tifrunner.gnm1.ann1.CC6LIU	39.415941	26.774606	30.328404	10.978853	7.13578	3.758505	2.738791	4.015468	3.745099	7.739778	8.250945	2.195102
arahy.Tifrunner.gnm1.ann1.CR7105	1.808311	1.695825	1.825112	10.884771	24.751357	22.211628	17.434358	17.83624	8.781039	71.410483	66.279915	91.445799
arahy.Tifrunner.gnm1.ann1.CSED6M	17.412751	14.413518	26.553422	51.529386	81.305014	79.704185	67.026538	58.906972	52.641423	47.745174	39.964305	47.058922
arahy.Tifrunner.gnm1.ann1.CT84XJ	43.229984	51.323341	27.060606	21.690094	13.972934	10.983124	6.275977	7.494784	10.623628	1.407074	1.051947	1.008793
arahy.Tifrunner.gnm1.ann1.CW3FX9	343.482483	337.741302	119.173897	35.273037	25.920341	13.356075	4.267529	4.397082	7.883581	2.566767	1.904123	0.285495
arahy.Tifrunner.gnm1.ann1.D1IGUM	11.150307	15.243991	16.708092	10.648157	12.231989	11.407943	23.289695	20.621103	32.287642	42.015549	41.79052	45.298904
arahy.Tifrunner.gnm1.ann1.D2DMXG	627.182043	585.064648	494.317985	224.826874	186.807419	102.482605	105.525528	98.292435	107.687019	56.724578	62.426273	37.267529
arahy.Tifrunner.gnm1.ann1.D51ZYB	11.15681	21.372818	19.221842	47.886723	79.630798	116.890984	202.373962	212.674515	173.097275	58.858669	58.984287	99.844131
arahy.Tifrunner.gnm1.ann1.D67XK4	0.771488	0.708449	0.639278	0.250554	0.113654	0.158281	0.406151	0.273969	0.191992	0.03336	0.005323	0
arahy.Tifrunner.gnm1.ann1.D92ENK	0.103478	0.227636	0.419891	0.2312	0.296892	0.260769	2.176067	1.37911	2.140447	0.09687	0.010984	0.5676
arahy.Tifrunner.gnm1.ann1.DBZB80	9.127178	6.320481	10.407176	30.148159	27.820513	28.659533	10.849109	16.896763	16.105139	40.809528	44.585541	38.734173
arahy.Tifrunner.gnm1.ann1.DGK5DJ	67.040123	134.622757	25.833811	12.342104	6.933051	2.891344	1.47907	1.680758	2.830069	1.737357	2.937187	1.416073
arahy.Tifrunner.gnm1.ann1.DJM1RY	321.438995	346.50174	288.177612	232.379227	156.554733	98.725563	42.192493	49.987747	47.541985	18.856529	18.031513	10.571925
arahy.Tifrunner.gnm1.ann1.DMW9PU	2.047711	2.063005	2.729466	1.481374	4.017401	3.955564	6.239072	5.51618	5.017034	16.138565	18.381556	18.089353
arahy.Tifrunner.gnm1.ann1.DT0NNH	11.381623	9.177475	26.21792	44.688757	43.206558	48.107093	57.048428	66.873512	62.532436	26.121426	26.513191	32.481396
arahy.Tifrunner.gnm1.ann1.DTQ5EB	11.779871	16.172432	19.699095	23.737965	29.514147	40.653042	64.300339	57.011436	46.678925	31.351641	35.911255	64.111671
arahy.Tifrunner.gnm1.ann1.DV4WFM	1.307865	1.24507	1.163481	0.481143	0.514008	0.384926	0.320492	0.344715	0.432511	0.291325	0.320616	0.155357
arahy.Tifrunner.gnm1.ann1.DW8YXR	16.971064	22.560786	25.90323	61.160566	72.522927	77.647676	64.983978	68.771362	58.10125	64.897281	74.753145	87.634711
arahy.Tifrunner.gnm1.ann1.E3Q78B	2.328661	0.647569	0.25836	0.669011	0.463703	0.324178	0.396066	0.466724	0.54223	3.286572	8.913367	7.752774
arahy.Tifrunner.gnm1.ann1.E4P4QB	9.206574	16.663996	10.931837	39.086853	33.855458	40.41052	15.794988	21.186649	19.036324	11.746724	11.212973	31.996921
arahy.Tifrunner.gnm1.ann1.E8CC8A	14.304624	11.358939	21.032386	28.187012	33.05791	26.606226	10.928653	19.452461	25.640611	68.465565	67.697267	74.016856
arahy.Tifrunner.gnm1.ann1.E8P894	23.773194	22.016176	10.214305	9.667202	12.094812	7.356301	5.514163	4.552476	5.59728	3.916362	4.063626	3.389513
arahy.Tifrunner.gnm1.ann1.E9MTVL	8.216801	15.963189	11.385463	16.809512	15.338076	16.279437	25.356797	29.195907	26.588001	45.388618	55.765423	59.716342
arahy.Tifrunner.gnm1.ann1.EB48YM	10.111927	16.19183	7.279944	58.934322	76.97934	92.78492	62.397385	71.557251	54.987301	17.803116	20.282803	13.80516
arahy.Tifrunner.gnm1.ann1.EE1039	10.433428	6.894306	12.003664	4.80155	3.871613	2.923002	1.957795	2.137268	4.466	4.147225	4.809183	6.252322
arahy.Tifrunner.gnm1.ann1.EE2GV2	8.084559	5.656904	8.819297	2.92465	2.96905	2.390195	3.480515	2.897499	3.419769	6.300861	7.761875	7.916841
arahy.Tifrunner.gnm1.ann1.EH8QHL	115.472352	101.436306	74.88101	53.452749	35.533484	34.003861	15.250203	19.942749	21.269641	4.242856	8.55428	5.69463
arahy.Tifrunner.gnm1.ann1.EIZJ04	0.314962	0.325215	0.20201	1.097597	1.410665	0.923332	1.318961	2.011981	1.271294	1.967861	1.697665	0.90585
arahy.Tifrunner.gnm1.ann1.ELH53L	1.050669	0.671196	1.372562	6.792693	11.54876	21.478157	13.01121	12.1943	13.739992	0.879365	2.285504	11.108478
arahy.Tifrunner.gnm1.ann1.EM7V1A	1.223354	3.60746	3.465739	4.469614	2.821575	5.522908	9.63166	10.121323	13.304895	4.373172	12.123923	34.856717
arahy.Tifrunner.gnm1.ann1.EMU47I	57.496872	53.886457	35.102864	43.0307	30.707729	26.989095	5.557096	10.605311	7.974555	7.881937	11.228725	6.081289
arahy.Tifrunner.gnm1.ann1.EMWD5T	20.857507	21.459493	20.687914	26.258839	21.506475	24.862594	44.602654	40.832355	45.129557	33.220222	27.036715	25.001677
arahy.Tifrunner.gnm1.ann1.EMYR7K	7.659417	5.267317	5.50034	2.976556	1.42942	0.912022	1.948723	2.273976	2.640476	0.353111	0.288819	0.419319
arahy.Tifrunner.gnm1.ann1.EQKV61	94.064463	88.154296	81.910921	42.45956	57.340192	37.35544	41.068138	27.167637	26.330367	35.127455	28.498452	38.21414
arahy.Tifrunner.gnm1.ann1.EW3HTN	2.850015	5.171991	1.824375	13.298036	10.841083	29.206757	19.182962	10.44475	8.009073	8.57569	8.1269	11.936167
arahy.Tifrunner.gnm1.ann1.EW431R	10.956258	11.865149	11.933384	11.229569	14.449176	13.300778	21.120363	20.593618	21.087898	43.914085	40.730625	39.594608
arahy.Tifrunner.gnm1.ann1.EXF4LS	2.455763	3.963532	4.146402	13.633964	17.8076	24.056306	22.840451	18.398661	19.412313	15.900374	16.171794	21.248177
arahy.Tifrunner.gnm1.ann1.EXJG55	41.789587	93.724916	31.203957	9.644973	2.161656	1.951075	1.696576	1.65986	4.380882	2.317388	1.824552	0.721716
arahy.Tifrunner.gnm1.ann1.EZF9IN	367.523221	321.458673	252.366733	208.403353	221.043054	169.307817	121.75943	123.901886	120.170876	41.566925	43.781714	27.084098
arahy.Tifrunner.gnm1.ann1.F20QAX	6.140048	6.915833	4.9665	0.687667	1.028286	0.831227	0.152926	0	0.697731	0.278343	0.15435	0
arahy.Tifrunner.gnm1.ann1.F2LMP4	8.307279	6.793832	5.202714	3.486204	3.156147	2.813008	3.168661	2.47765	2.302793	2.13942	1.803719	1.918085
arahy.Tifrunner.gnm1.ann1.F33TLL	8.076856	7.20294	7.513328	1.814188	1.91788	2.015595	1.820941	2.239362	2.674391	1.551088	1.049548	2.056627
arahy.Tifrunner.gnm1.ann1.F48FAV	40.053831	45.208105	54.098005	17.497622	16.598488	17.169508	23.485337	21.869511	33.85422	162.275522	164.92238	159.00459
arahy.Tifrunner.gnm1.ann1.F5ML4Q	8.71432	5.21788	1.53655	0.86506	0.730074	0.238836	0	0.659107	0.201813	0.327746	0.3448	0.288718
arahy.Tifrunner.gnm1.ann1.F6CLKD	137.286407	131.337357	111.824638	50.160732	45.642609	38.341286	24.983936	24.894344	22.697325	22.736551	24.34771	11.989905
arahy.Tifrunner.gnm1.ann1.F6DY4B	42.761396	22.815592	41.755653	14.485961	15.727708	15.251098	12.436172	12.963044	15.351044	18.202121	13.956656	14.77583
arahy.Tifrunner.gnm1.ann1.F74QI6	0.183362	0.0522	0.221149	0.845935	0.984707	1.050773	0.644247	1.390566	0.44739	0.678267	1.370186	0.771561
arahy.Tifrunner.gnm1.ann1.F78IM4	35.203094	29.781208	26.529154	15.302062	14.082439	12.927522	9.499758	8.710855	10.746598	10.120198	7.757052	8.345927
arahy.Tifrunner.gnm1.ann1.F795UE	0.370504	0.495849	0.294696	0.671504	0.40393	0.448792	1.540352	1.553832	0.906005	11.966678	10.910863	3.700095
arahy.Tifrunner.gnm1.ann1.F8LB2J	28.825097	104.918034	26.007205	203.683601	191.325489	95.197245	65.586513	76.418399	189.993388	76.717088	90.887495	268.559341
arahy.Tifrunner.gnm1.ann1.FDIY97	221.670571	229.939662	288.496325	49.0627	27.625814	21.343034	33.972937	21.996625	39.519077	48.801043	59.630294	70.14771
arahy.Tifrunner.gnm1.ann1.FDLX2Z	15.174048	14.1046	13.0192	6.088145	4.540056	4.197747	6.582825	3.837688	6.89259	1.760387	1.830385	2.626203
arahy.Tifrunner.gnm1.ann1.FDUH0H	81.333275	71.595032	88.808472	267.60202	326.7005	334.004395	212.608582	175.800812	185.899612	190.474899	219.592453	335.046112
arahy.Tifrunner.gnm1.ann1.FEIE9Q	1.089335	0.50691	0	0.846394	1.097639	0.272154	0.975025	1.251632	0.648219	4.367207	4.776779	2.931333
arahy.Tifrunner.gnm1.ann1.FEY4ZS	3.14724	3.701434	1.773486	5.193109	7.023023	8.852838	6.131319	6.557551	5.351819	5.475083	6.94916	6.99589
arahy.Tifrunner.gnm1.ann1.FF070U	33.472046	27.231745	35.018414	14.715776	10.809685	14.611548	8.322677	7.300971	8.566196	9.698358	9.425508	12.856408
arahy.Tifrunner.gnm1.ann1.FHUH7B	2436.597168	2558.776611	1623.645264	831.66864	330.2901	206.50824	110.082123	163.896851	248.601242	25.455967	31.226227	33.955608
arahy.Tifrunner.gnm1.ann1.FJ1N0Z	62.783685	22.418008	50.181058	7.287915	8.151569	6.64873	4.271558	6.619007	7.152033	7.106078	6.807341	19.27825
arahy.Tifrunner.gnm1.ann1.FN6RIW	700.048066	657.505817	504.795373	219.678201	199.216201	109.083887	112.129612	98.59751	110.121106	42.261606	46.897761	29.267052
arahy.Tifrunner.gnm1.ann1.FRV526	37.18927	37.096798	23.462164	4.164021	5.260243	3.45602	4.576078	2.373278	2.741948	14.357583	14.0992	6.492456
arahy.Tifrunner.gnm1.ann1.FW69P6	9.66532	5.176337	9.739898	10.979045	12.910763	15.894838	21.35303	22.014432	22.864044	6.469177	6.223756	10.659027
arahy.Tifrunner.gnm1.ann1.FWY8EA	14.218441	12.686622	22.734324	7.311889	7.103097	7.187381	13.221791	7.467805	10.448096	1.709605	1.331625	4.09595
arahy.Tifrunner.gnm1.ann1.FX3851	2.724996	4.645162	1.346864	4.853406	6.880792	6.314929	4.405907	5.729	4.684448	11.752279	8.203625	5.902204
arahy.Tifrunner.gnm1.ann1.FXAX6R	7.000048	9.319242	6.53506	3.930918	2.69167	2.531117	2.915673	3.222654	4.907076	1.451136	1.270227	2.487512
arahy.Tifrunner.gnm1.ann1.FYP59N	2.602391	3.367161	1.575859	0.752342	0.521996	0.63474	0.923843	1.31071	0.788292	0.126536	0.194191	0.127427
arahy.Tifrunner.gnm1.ann1.G3R5KE	2.000848	3.500494	5.683062	20.713759	19.235157	26.192339	21.070766	25.678243	31.410497	110.786774	140.489656	147.925446
arahy.Tifrunner.gnm1.ann1.G4CA9S	40.475506	33.936489	30.787514	37.986702	42.270428	35.90683	44.629078	42.641697	35.730808	115.524376	115.069214	55.296776
arahy.Tifrunner.gnm1.ann1.G5Y6Q1	136.220346	132.781993	81.083508	36.117992	21.687416	15.838794	11.519195	11.279826	10.672795	6.710304	12.702776	11.115572
arahy.Tifrunner.gnm1.ann1.G7WV5I	45.120409	40.237983	40.48341	16.8592	13.608532	7.544452	7.072501	5.149273	9.457209	7.858645	6.99682	4.365171
arahy.Tifrunner.gnm1.ann1.G84CIW	17.254564	16.641024	7.699491	4.657072	2.342663	3.287437	0.688708	1.530381	0.831185	1.092581	1.042072	0.451277
arahy.Tifrunner.gnm1.ann1.G84PUL	16.113814	9.227056	12.15435	9.591191	6.405662	5.510716	6.046471	5.90813	6.906882	2.782845	1.853542	1.091163
arahy.Tifrunner.gnm1.ann1.G9Z134	2.341741	1.776289	2.106752	7.087206	8.820602	11.137175	21.298881	16.519529	20.860728	23.965893	14.905423	23.729424
arahy.Tifrunner.gnm1.ann1.GF1W8W	1.582624	3.817732	2.348912	0.885155	0.321211	0.142012	1.179245	0.754088	1.605692	0.279752	0.341039	0.174586
arahy.Tifrunner.gnm1.ann1.GG01I1	8.357675	3.843673	3.353138	0.862366	1.163934	0.329255	1.405834	1.714076	1.291539	0.819484	0.517124	0.202462
arahy.Tifrunner.gnm1.ann1.GJEV7L	49.447241	40.208959	44.396158	16.926432	13.213394	10.159856	17.531065	11.972229	18.737315	5.631231	5.138269	4.799651
arahy.Tifrunner.gnm1.ann1.GJWA3D	7.147326	6.3994	8.658321	17.109388	15.562979	13.11993	20.796104	20.351387	19.268354	8.015502	9.681518	10.36012
arahy.Tifrunner.gnm1.ann1.GKL411	26.656189	24.869196	20.814763	26.599493	25.947439	21.993564	35.904008	27.253944	27.384116	86.055824	84.142723	37.970254
arahy.Tifrunner.gnm1.ann1.GL6CS5	2.139922	3.203613	3.678947	28.385283	50.317634	68.536345	54.016339	57.71781	52.877434	120.266726	117.067003	190.228114
arahy.Tifrunner.gnm1.ann1.GM134S	17.65428	14.226566	14.969224	28.345915	28.637419	24.84437	16.454321	20.241705	28.396576	35.708817	29.955471	32.136337
arahy.Tifrunner.gnm1.ann1.GNE51Z	11.037068	9.943396	18.411341	50.864384	62.648384	52.032978	53.467999	73.17598	63.729649	169.432114	198.947906	276.630524
arahy.Tifrunner.gnm1.ann1.GNTH39	1.510729	2.330483	1.883352	2.869867	2.632271	2.978597	3.97302	4.764115	5.405953	10.769824	10.200171	19.967457
arahy.Tifrunner.gnm1.ann1.GYZ4Q6	44.232222	43.920375	70.427736	105.748471	146.423611	147.0205	204.953087	170.786129	163.170502	168.804073	182.81456	259.131188
arahy.Tifrunner.gnm1.ann1.GZ7CAY	78.641861	62.27002	81.769791	40.172886	59.826225	35.57185	37.73724	32.143276	28.414301	97.13575	73.030479	45.776089
arahy.Tifrunner.gnm1.ann1.GZJ4T4	1.001814	1.115025	1.826035	0.363478	0.251337	0.039401	0.180107	0.323659	0.07767	0.049488	0.478858	0.04455
arahy.Tifrunner.gnm1.ann1.H0AHUW	4.429682	11.752517	31.672932	99.062102	170.00408	160.915428	201.454722	171.173325	164.419652	75.625725	83.947965	161.485494
arahy.Tifrunner.gnm1.ann1.H2G8AX	8.441587	9.708581	12.965991	17.622253	16.016744	18.840173	22.502823	17.504229	23.869507	22.581254	19.479748	35.0692
arahy.Tifrunner.gnm1.ann1.H2JG0V	11.062244	9.433712	6.272561	1.599205	1.776259	1.368934	1.387445	1.572538	1.020579	1.856612	1.384354	1.080907
arahy.Tifrunner.gnm1.ann1.H2TH33	0	0	0	0.222678	0.858456	0.658323	4.249606	0.547373	1.608282	7.876248	4.556714	30.290524
arahy.Tifrunner.gnm1.ann1.H5D5IL	9.105539	7.342619	13.579044	17.677087	16.950517	23.483105	25.010001	20.867477	17.569376	8.668802	10.870726	11.349347
arahy.Tifrunner.gnm1.ann1.H654N0	72.834701	91.700437	75.497201	31.402426	28.118999	26.124795	33.105022	26.057189	28.330675	37.589438	28.624356	28.559847
arahy.Tifrunner.gnm1.ann1.H6BXSR	0.300306	1.906114	0.514774	3.459492	4.185298	6.235779	11.742175	10.572954	10.853913	0.853987	1.806497	1.576248
arahy.Tifrunner.gnm1.ann1.H92XRP	0.864925	1.109864	0.362959	1.197301	1.54883	1.870427	4.698675	5.839432	4.241246	5.823522	6.987623	9.080721
arahy.Tifrunner.gnm1.ann1.HAI9AH	2.897201	2.853657	2.06632	0.480209	0.877285	0.552479	1.233416	1.718668	1.281875	0.486225	0.559962	0.351565
arahy.Tifrunner.gnm1.ann1.HDPS7V	34.368881	34.174482	31.989836	18.745877	11.933195	10.283533	7.856401	9.310115	10.197531	13.899359	10.455584	10.854465
arahy.Tifrunner.gnm1.ann1.HE7HHG	5.923799	5.731537	8.200781	23.394836	13.459705	17.780132	11.085389	12.29345	11.814928	11.875424	9.51894	11.647606
arahy.Tifrunner.gnm1.ann1.HI2JIU	1.153263	2.022107	1.562032	1.72994	1.534131	1.158866	2.323884	2.217593	2.217079	12.551601	13.165226	7.264969
arahy.Tifrunner.gnm1.ann1.HJ1545	6.373851	4.512046	4.893102	3.584916	1.802842	1.223606	2.125752	2.239522	3.188684	2.279745	1.956971	1.5294
arahy.Tifrunner.gnm1.ann1.HKKE6B	0.592647	0.643966	0.184088	0.791917	0.583194	1.016876	0.358316	1.363659	1.601109	4.895546	4.619573	2.508145
arahy.Tifrunner.gnm1.ann1.HP0DJU	19.464729	14.741648	17.515137	25.583208	25.863148	51.24398	46.296978	46.800053	49.708141	28.479357	32.726791	94.454147
arahy.Tifrunner.gnm1.ann1.HP9A0E	0.77402	0.519814	0.834504	0.142221	0.103956	0.031041	0.014337	0.101859	0.178418	0	0	0.017549
arahy.Tifrunner.gnm1.ann1.HR3ZI9	3.068816	3.871727	1.601627	9.645981	4.953601	7.635884	2.101932	4.011566	4.880926	1.269174	1.249486	3.195537
arahy.Tifrunner.gnm1.ann1.HSU2LT	5.51492	4.135031	3.954066	4.45922	6.245047	7.591491	12.787961	8.390313	16.063826	8.85678	15.590113	9.745508
arahy.Tifrunner.gnm1.ann1.HUK63J	21.872364	18.87164	15.626112	3.722116	3.053516	2.599291	3.015108	3.211935	5.430515	6.267884	4.579865	4.086978
arahy.Tifrunner.gnm1.ann1.HVKI9W	17.793382	19.585838	29.751766	59.19252	70.352831	85.6681	91.464893	73.557158	59.286942	34.580957	26.280679	16.741734
arahy.Tifrunner.gnm1.ann1.HW5QP5	20.641363	17.011455	19.306994	4.862318	3.970757	1.362998	1.81052	1.629406	2.299636	3.876056	2.860482	0.855662
arahy.Tifrunner.gnm1.ann1.HY8A1I	13.346064	17.862902	17.587011	25.556969	22.992933	30.946997	34.350037	32.527149	32.094437	21.063148	21.874331	22.91959
arahy.Tifrunner.gnm1.ann1.I21UC1	60.634442	57.183631	37.64851	39.560766	39.455979	36.566007	10.557395	9.662876	8.791303	1.660098	1.438573	1.075907
arahy.Tifrunner.gnm1.ann1.I3Z6BS	24.705608	31.016901	35.086006	14.567505	10.278054	11.990998	4.509418	5.517336	9.256667	0.908448	1.001153	2.079283
arahy.Tifrunner.gnm1.ann1.I4AQ4M	15.972089	12.076742	13.593643	9.837686	7.006688	6.105377	7.44009	5.520873	6.41543	5.34264	4.605933	1.94883
arahy.Tifrunner.gnm1.ann1.I4CVDG	31.645537	28.482365	11.630309	5.68454	2.969075	3.48932	0.656241	0.459798	0.160741	0.545318	0.762448	0.63801
arahy.Tifrunner.gnm1.ann1.I4THJE	7.629301	9.547217	7.579898	4.539538	2.795799	2.393876	4.072328	3.513364	5.476405	1.539221	1.064511	2.799952
arahy.Tifrunner.gnm1.ann1.I5JRZ8	34.408735	28.036963	31.517556	21.750423	21.287817	20.944213	10.891284	12.766341	12.522588	7.770501	7.706456	11.217922
arahy.Tifrunner.gnm1.ann1.I7WXBP	17.63183	18.813374	28.428089	107.925964	133.59613	150.999725	109.888542	88.110916	94.766724	77.821777	118.32196	194.641495
arahy.Tifrunner.gnm1.ann1.I7Z8ND	41.496446	39.301061	27.636066	17.684822	9.765129	4.857655	2.290432	3.555147	3.779298	1.329012	1.610678	0.703311
arahy.Tifrunner.gnm1.ann1.I837JZ	59.100194	52.557378	44.244205	20.61314	23.089175	21.696605	19.525102	17.751757	17.173898	15.66034	15.344929	15.787568
arahy.Tifrunner.gnm1.ann1.I8F8BQ	0.155849	0.283875	0.204571	1.180479	1.374483	1.249107	1.925177	1.389715	3.1164	0.022602	0.112705	0.12208
arahy.Tifrunner.gnm1.ann1.I8FEWW	92.023027	122.389489	82.33665	16.528902	8.638614	8.278303	7.966779	9.157852	17.193524	7.779562	8.1416	13.493262
arahy.Tifrunner.gnm1.ann1.I9R4QS	11.295705	10.926494	27.13575	61.001109	74.495681	83.622145	124.081466	105.798441	102.817821	80.534255	83.856478	154.507902
arahy.Tifrunner.gnm1.ann1.IA9U5E	54.604635	38.160421	36.581296	48.234189	22.058488	37.1436	19.681131	24.130002	29.926309	12.320942	4.462065	3.613299
arahy.Tifrunner.gnm1.ann1.IBLD5M	5.303732	6.46825	2.770302	2.837044	2.230489	2.120109	1.989678	4.068662	2.762264	0.135329	0.325008	0.456598
arahy.Tifrunner.gnm1.ann1.IC58FC	8.253005	8.249311	8.827086	2.417916	1.958298	1.552299	1.393619	1.550025	1.761773	2.008497	1.186162	0.735015
arahy.Tifrunner.gnm1.ann1.ID0B6N	4.379471	4.227816	1.040993	0.462737	0.57282	0.343761	0.383938	0.381066	0.28548	0.9343	0.747028	0.320641
arahy.Tifrunner.gnm1.ann1.IE54UT	22.024584	20.76514	45.191343	37.204178	34.211923	37.964063	80.757134	54.148961	58.093001	33.365012	41.556901	57.607813
arahy.Tifrunner.gnm1.ann1.IF8SZ4	0.496486	0.829596	0.232552	0.919543	1.72835	1.314045	1.093058	2.230704	0.400226	13.094718	12.646192	6.006712
arahy.Tifrunner.gnm1.ann1.II2GNC	1.584807	1.64551	1.937066	1.894513	1.733278	1.808368	3.522603	2.755083	2.556202	7.015029	4.71074	6.163869
arahy.Tifrunner.gnm1.ann1.IMLK5J	2.495428	4.650125	1.798719	2.559124	2.19549	1.625144	0.831416	1.934021	3.854547	11.48747	21.053131	33.629578
arahy.Tifrunner.gnm1.ann1.IP4RNA	20.216308	14.114988	27.958263	63.152132	63.305603	70.21191	52.31974	60.955667	47.946917	61.466148	62.232186	50.926514
arahy.Tifrunner.gnm1.ann1.IUT8LB	25.598793	19.850698	15.60104	2.574656	1.35388	1.163169	0.103601	0.120635	0.520851	0.166146	0.251343	0.428424
arahy.Tifrunner.gnm1.ann1.IW0F64	36.421761	47.203137	146.939342	300.071246	476.35287	324.620918	486.829714	437.838263	354.8963	291.442228	224.376789	303.881875
arahy.Tifrunner.gnm1.ann1.J24SNI	1.125703	2.361449	0.968453	4.674999	6.922416	5.367028	5.736962	6.634397	5.64596	4.174332	3.897891	1.871879
arahy.Tifrunner.gnm1.ann1.J5JSS9	0.134574	0.456033	0.622186	0.261367	0.103432	0.79789	0.272595	0.463461	0.522851	5.909171	10.658134	7.223487
arahy.Tifrunner.gnm1.ann1.J633C6	0.28684	0.450343	0.426838	1.736049	0.934649	2.061636	2.402855	4.397225	1.197324	0.304832	0.667251	0.097534
arahy.Tifrunner.gnm1.ann1.J9K9L3	0.724046	1.648187	1.441155	8.301942	6.895205	10.808763	11.34437	6.670579	8.704918	9.328122	15.810662	14.090081
arahy.Tifrunner.gnm1.ann1.JA1HFS	2.956307	1.838132	1.423541	6.09424	3.364458	5.674797	5.189938	9.211827	9.308109	2.877434	3.436095	3.075962
arahy.Tifrunner.gnm1.ann1.JA8ULA	4.745418	4.732613	3.523195	1.143414	1.707318	1.613739	1.401435	1.267752	1.446027	1.018774	0.870228	1.364686
arahy.Tifrunner.gnm1.ann1.JB63H4	12.973844	14.549136	16.059759	7.835801	6.076306	4.18629	7.506997	6.249092	7.542381	2.642626	2.131149	2.970678
arahy.Tifrunner.gnm1.ann1.JDRG5H	1.625757	1.246342	1.101187	2.000665	3.042576	2.911859	1.661159	1.757739	1.706849	3.28913	3.038135	2.380585
arahy.Tifrunner.gnm1.ann1.JR38A6	1.379401	0.846416	0.859662	1.46805	1.769469	2.58127	7.065361	7.65919	7.656126	0.518779	0.386309	1.955365
arahy.Tifrunner.gnm1.ann1.K0ICYW	9.16987	12.565638	13.39287	16.407516	14.670837	15.936657	26.814241	31.501454	32.402525	22.036939	19.978023	26.519352
arahy.Tifrunner.gnm1.ann1.K33YLS	0.13889	0.166276	0.699192	4.914588	8.45436	9.464866	21.284266	23.909925	18.9797	83.73301	87.80608	69.531059
arahy.Tifrunner.gnm1.ann1.K52S6H	0.923989	1.154753	0.677145	2.080447	1.956726	2.428689	1.541595	1.411114	1.893602	2.829111	3.62205	7.33924
arahy.Tifrunner.gnm1.ann1.K5AHSV	7.19727	0	0	10.790856	12.55132	12.690249	11.941378	0	13.328701	9.359291	0	17.393821
arahy.Tifrunner.gnm1.ann1.K7EZWZ	2.514902	2.398816	2.051182	2.174639	3.269338	2.086856	2.76937	2.88978	3.380772	6.468421	5.882439	10.630671
arahy.Tifrunner.gnm1.ann1.K7Y0JH	5.256674	7.235249	3.479529	1.61437	0.974549	0.147076	0.144601	0.088858	0.388272	0.36282	0.451931	0.405315
arahy.Tifrunner.gnm1.ann1.K82IJI	31.596025	26.918797	53.989679	41.2896	35.841308	48.640016	107.12737	75.125337	78.1429	32.892785	36.80787	65.003062
arahy.Tifrunner.gnm1.ann1.KD7CXP	5.830158	9.207101	9.144139	15.145826	14.855585	18.880283	19.084301	21.372148	18.056644	20.336195	20.400954	25.938707
arahy.Tifrunner.gnm1.ann1.KE0QUS	3.182258	4.041876	5.924697	6.089117	6.407618	8.805822	7.093476	7.124732	8.757586	12.501854	11.608317	8.915738
arahy.Tifrunner.gnm1.ann1.KH93XI	9.572393	10.781032	7.574261	3.216882	3.032022	2.013757	5.846392	4.429925	5.994942	6.372563	5.621971	3.896792
arahy.Tifrunner.gnm1.ann1.KIIE1S	13.906462	10.672276	8.270548	6.328739	3.398035	3.574316	3.524049	3.114177	3.60439	2.844433	2.145507	0.846914
arahy.Tifrunner.gnm1.ann1.KJX9WG	10.789155	13.595652	6.138249	23.955458	43.224262	54.509674	80.02269	84.337318	68.80555	63.089176	89.36512	247.025757
arahy.Tifrunner.gnm1.ann1.KKDJ1P	38.126179	45.615658	67.186394	20.303295	19.412912	17.845482	26.652548	25.215807	36.73056	50.503025	48.91053	59.028725
arahy.Tifrunner.gnm1.ann1.KNQB38	8.39652	8.57336	12.982043	195.334502	147.824944	206.394757	52.608724	110.46014	80.328656	221.7633	268.685241	255.16518
arahy.Tifrunner.gnm1.ann1.KSV0XM	123.305458	109.079567	109.449821	44.72739	41.055611	32.049751	17.762449	20.922211	17.542124	13.144487	15.020973	8.407539
arahy.Tifrunner.gnm1.ann1.KT8BMX	6.459576	7.632915	7.149707	6.381531	7.045716	9.49827	14.076702	12.231912	12.277393	15.145485	20.489992	21.510094
arahy.Tifrunner.gnm1.ann1.KV6MGK	0.603602	1.174301	0.42157	0.517427	0.716245	0.684318	0.851156	0.992758	0.77351	20.5928	23.462073	14.338896
arahy.Tifrunner.gnm1.ann1.KVXN1E	434.746685	332.556633	336.965856	160.364593	147.11303	99.75362	39.722834	34.697094	54.635699	63.774144	64.644831	40.052606
arahy.Tifrunner.gnm1.ann1.KWHJ4Z	4.435658	5.492201	3.58807	5.021278	7.540347	6.65846	11.821536	11.740715	10.129852	10.15034	11.287707	4.588394
arahy.Tifrunner.gnm1.ann1.KWZP7D	3.358143	3.938602	1.983092	0.733843	0.628534	0.386691	0.61062	0.651192	0.731919	0.884467	0.903675	0.305975
arahy.Tifrunner.gnm1.ann1.L2N2VT	21.636605	26.486279	29.261767	16.288987	12.849564	8.015945	26.346445	21.181389	26.363411	8.551225	5.971224	6.943288
arahy.Tifrunner.gnm1.ann1.L2Y6DG	65.314823	29.132642	42.050797	8.674516	8.855652	7.149297	4.411406	5.294723	5.968554	6.175393	6.124578	11.142535
arahy.Tifrunner.gnm1.ann1.L5LHX1	2.527866	3.789677	28.031528	88.915627	160.135504	243.962369	366.518787	333.911708	271.202699	148.598395	189.58216	297.751662
arahy.Tifrunner.gnm1.ann1.L69YUE	54.047708	47.342443	39.57258	12.438033	13.578908	11.845254	14.360133	11.758368	12.611927	16.93566	14.191705	13.513391
arahy.Tifrunner.gnm1.ann1.L6AUEE	11.005399	15.395099	9.734482	9.211168	8.219226	8.394249	11.933356	7.269691	10.92359	1.375168	1.583745	2.900493
arahy.Tifrunner.gnm1.ann1.L6QVD1	10.153839	28.893766	16.134417	38.805211	34.172863	38.067338	35.737983	38.533865	40.201296	22.192567	24.066959	39.538103
arahy.Tifrunner.gnm1.ann1.L6XTUR	3.726812	4.415041	3.780701	1.407685	0.817448	0.678618	0.6073	0.669621	1.397562	0.878731	1.132432	4.201416
arahy.Tifrunner.gnm1.ann1.L8EKIA	11.709203	10.859691	14.187499	12.226085	13.37592	19.827054	24.207	20.904223	21.347041	32.254448	41.476769	45.528667
arahy.Tifrunner.gnm1.ann1.LKLM88	11.868549	9.90048	8.074961	3.733674	3.474721	3.320739	2.083918	2.661404	2.498529	2.269776	1.834074	2.021155
arahy.Tifrunner.gnm1.ann1.LML9QV	309.205384	348.614709	229.930249	257.14029	228.689619	108.161832	62.680694	91.689197	106.314267	14.18762	24.442841	9.683615
arahy.Tifrunner.gnm1.ann1.LQA0WQ	0.54203	1.330182	0.738189	1.124509	0.565221	1.798293	1.256721	1.796745	2.162534	5.131656	2.627086	3.625246
arahy.Tifrunner.gnm1.ann1.LV9X9M	0.220435	0.183527	0.232772	1.889541	0.993747	1.804648	2.021875	2.9759	1.5026	0.433664	0.869692	0.579799
arahy.Tifrunner.gnm1.ann1.LX1BG3	8.18576	9.930121	24.043032	45.211543	57.618019	64.489184	91.33342	75.829129	77.430321	55.138897	56.03586	111.076313
arahy.Tifrunner.gnm1.ann1.M024AA	73.978276	12.194906	23.530442	102.862134	90.672404	70.700257	31.355985	15.356661	4.888188	13.433822	6.550837	1.792052
arahy.Tifrunner.gnm1.ann1.M0AD1K	0.858555	5.240741	3.577082	4.003146	7.455023	7.275979	11.619006	11.316074	13.711725	10.009463	7.537567	13.106982
arahy.Tifrunner.gnm1.ann1.M2AJRY	17.008352	17.963279	15.142152	13.985388	7.694222	6.78686	6.352458	7.492602	9.259537	6.463773	4.046557	5.118767
arahy.Tifrunner.gnm1.ann1.M3F96W	1.116938	2.145609	3.115933	0.510951	0.368199	0.547337	0.401841	0.334408	0.41389	0.244459	0.263078	0.188317
arahy.Tifrunner.gnm1.ann1.M3YU8S	10.189331	8.313593	6.893052	16.570146	14.803461	17.448593	8.959111	12.23772	12.779068	13.048663	10.613382	8.474389
arahy.Tifrunner.gnm1.ann1.M4TVLK	4.225825	3.051838	4.907951	3.181382	3.702806	3.647879	10.86613	13.942357	12.030677	17.412066	18.949743	19.42469
arahy.Tifrunner.gnm1.ann1.M5LFMH	25.032471	19.923941	27.355564	72.914287	83.135114	83.556067	89.836817	81.548355	75.207091	74.558985	58.106611	77.72778
arahy.Tifrunner.gnm1.ann1.M6YT3U	342.897128	313.057434	239.598593	165.951105	194.636135	135.399628	90.06347	93.86026	89.731029	42.307743	41.978253	21.924744
arahy.Tifrunner.gnm1.ann1.M7W292	2.52185	5.016994	1.191031	2.037819	1.557151	2.331836	1.764753	2.338271	2.083523	21.37615	18.769556	20.574554
arahy.Tifrunner.gnm1.ann1.MAU41V	475.061712	398.289556	355.39447	280.598356	310.477468	216.721342	161.720822	151.83481	133.883969	175.073528	153.44166	144.901144
arahy.Tifrunner.gnm1.ann1.MCNM4E	1.999611	1.927567	3.408115	7.864802	12.038152	9.373707	15.688961	12.015712	10.497602	8.727765	9.409295	13.792378
arahy.Tifrunner.gnm1.ann1.MF538D	348.42746	346.06958	269.158691	380.938141	398.066681	324.560822	272.347565	259.233612	216.604477	66.144554	64.328636	46.125088
arahy.Tifrunner.gnm1.ann1.MFDH98	3.531024	3.759859	2.854628	9.416284	5.225604	6.700108	2.998243	4.349314	5.132564	2.042095	2.041529	0.928631
arahy.Tifrunner.gnm1.ann1.MH7BQR	237.611151	231.283484	259.05365	132.982949	139.465336	106.499675	150.101637	117.227982	135.550662	40.81514	37.887718	68.25459
arahy.Tifrunner.gnm1.ann1.MID1KN	13.598553	11.773528	12.485659	16.285501	12.790075	13.202148	36.716954	53.359383	63.174205	3.204234	2.378139	5.348735
arahy.Tifrunner.gnm1.ann1.MS236J	49.310588	43.616614	33.135807	18.692053	13.350044	8.796392	6.219884	7.04058	9.475508	2.444769	2.547619	5.578777
arahy.Tifrunner.gnm1.ann1.MSB8QE	99.176811	84.297478	81.837616	21.460802	14.71809	8.062282	3.013587	3.871824	9.661202	3.254424	2.684382	1.963036
arahy.Tifrunner.gnm1.ann1.MT85JA	26.118604	25.748456	30.256361	10.349557	9.350771	8.213376	8.181356	7.506189	8.096876	14.31196	11.339138	12.996684
arahy.Tifrunner.gnm1.ann1.MTP01V	1.01497	1.161636	1.559798	1.400874	1.335928	1.305851	2.393784	2.796099	2.517135	5.305212	5.525265	7.363283
arahy.Tifrunner.gnm1.ann1.MVQ7LV	178.228958	185.058228	107.69458	267.761353	205.969833	194.662659	127.947769	187.895065	123.739639	32.252201	59.865154	23.442688
arahy.Tifrunner.gnm1.ann1.MW07R7	3.556411	2.246437	2.885112	3.110932	3.87776	2.412896	6.338805	6.644645	3.835807	15.869033	18.491395	12.972751
arahy.Tifrunner.gnm1.ann1.MX795F	6.242248	7.765821	2.821831	5.519638	2.673449	1.534517	0.742793	1.232334	1.488588	0.480819	0.455587	0.723159
arahy.Tifrunner.gnm1.ann1.MYU01D	5.540601	6.668636	3.495642	10.875412	9.860457	13.098644	11.760834	13.32123	16.04602	13.748203	14.849399	15.697829
arahy.Tifrunner.gnm1.ann1.MZM9C8	1.800586	4.83179	2.063778	6.978119	5.327227	7.632881	6.024886	7.475831	6.994934	6.544469	10.165623	11.721613
arahy.Tifrunner.gnm1.ann1.N32AME	4.100078	4.960855	5.778406	6.398412	7.058444	4.39271	7.419688	5.931692	6.685478	19.513751	18.327179	20.523506
arahy.Tifrunner.gnm1.ann1.N3WVHA	178.098816	142.85878	264.783203	131.279633	88.398857	69.981728	61.150066	57.182098	86.791862	62.042164	50.355911	43.868462
arahy.Tifrunner.gnm1.ann1.N43WCR	245.688853	258.606188	175.44218	210.15799	175.277548	121.3896	76.727412	73.193256	95.873546	40.368368	37.731077	35.961813
arahy.Tifrunner.gnm1.ann1.N6GMXU	0.266013	0.240853	1.091341	0.072101	0.114036	5.825071	4.706333	4.151033	0.621741	5.595704	18.012318	30.710257
arahy.Tifrunner.gnm1.ann1.N9KY97	8.695339	7.404527	3.44838	4.061404	1.697221	2.917832	0.552395	1.785296	1.361315	1.225196	1.642687	1.358715
arahy.Tifrunner.gnm1.ann1.NA7XEQ	37.220683	31.333741	29.015815	10.625628	8.191114	7.57878	6.090719	4.078732	5.234184	19.369227	12.610997	10.007046
arahy.Tifrunner.gnm1.ann1.NAQK9Y	4.871363	5.158491	5.732063	6.639186	8.402987	6.427216	10.338704	10.040325	10.399127	31.689826	29.183192	22.875307
arahy.Tifrunner.gnm1.ann1.NASX6J	0.270956	0.69179	0.047324	3.836972	3.0291	0.938628	2.074704	2.714087	3.891023	0.463565	0.888887	0.240078
arahy.Tifrunner.gnm1.ann1.NB2RRK	8.470808	8.487379	7.5729	26.168713	25.723566	23.234274	13.377601	16.428457	21.73049	16.570307	9.827248	15.388002
arahy.Tifrunner.gnm1.ann1.NC09XL	4.976458	6.249564	5.314957	51.643061	14.550659	11.659165	18.750968	20.397898	30.263787	10.333598	10.366938	15.803207
arahy.Tifrunner.gnm1.ann1.ND3FHR	10.260001	8.603058	8.424449	43.655964	39.658382	13.029589	7.985253	18.241652	30.121027	24.590544	19.880482	32.1203
arahy.Tifrunner.gnm1.ann1.NE11RF	7.31287	7.557647	4.307928	17.893586	15.331768	23.310546	7.239585	9.550966	6.71745	9.203118	10.918664	6.37881
arahy.Tifrunner.gnm1.ann1.NF5K9F	10.991799	11.844304	15.733179	38.596475	42.924332	68.177138	36.645398	45.85235	31.29267	20.762147	29.394043	32.983597
arahy.Tifrunner.gnm1.ann1.NH7NMJ	1.245356	0.652089	0.704498	2.316334	2.430664	5.017283	6.151117	6.860771	6.095484	5.004694	7.88416	11.204672
arahy.Tifrunner.gnm1.ann1.NH9VWV	35.027844	33.477334	18.491452	12.734532	8.805488	7.377942	9.410202	11.09552	10.520732	5.340251	4.651891	4.253894
arahy.Tifrunner.gnm1.ann1.NM7RU6	14.101925	12.493641	14.520623	8.981517	7.287955	5.767919	7.01022	7.365296	9.995899	4.1002	3.82322	3.442054
arahy.Tifrunner.gnm1.ann1.NTRM8G	20.083003	14.737734	15.437631	46.39029	37.68968	51.159126	31.331618	29.77357	47.777211	44.177919	36.378267	34.376017
arahy.Tifrunner.gnm1.ann1.NW7YUK	0	0	0	0.013597	0.098695	0.016686	0.043549	0.048421	0.016501	0.691216	0.586587	2.298439
arahy.Tifrunner.gnm1.ann1.NXIZ0N	3.437327	6.82214	12.417643	15.710206	18.668741	21.531365	15.075449	14.427644	13.995386	13.076576	12.736256	26.280728
arahy.Tifrunner.gnm1.ann1.P67WA3	1.993722	1.007499	2.60831	12.950473	20.750759	25.661966	24.715773	22.525696	19.451456	62.426994	68.240623	76.254181
arahy.Tifrunner.gnm1.ann1.P6MJUK	135.938797	111.105511	106.309067	33.547457	29.032806	13.128685	5.108963	6.914348	12.294666	3.380512	3.327189	2.136751
arahy.Tifrunner.gnm1.ann1.P7D082	7.135111	10.449808	14.960586	22.956664	19.349451	27.80229	22.324884	34.152142	28.160607	30.236875	28.920314	59.04028
arahy.Tifrunner.gnm1.ann1.P96X61	749.802007	906.494049	444.483303	501.149347	461.656636	304.306019	128.304229	215.958826	209.342697	23.14086	51.963236	20.861688
arahy.Tifrunner.gnm1.ann1.PA1DXY	0	0.024633	0.052071	0.625141	1.040481	0.847954	0.282024	0.860771	0.089179	0.637503	1.416629	5.736481
arahy.Tifrunner.gnm1.ann1.PAC19I	13.34843	13.11529	23.590243	57.239719	81.90465	92.823597	70.620774	75.351514	89.677819	58.271219	62.993189	86.509986
arahy.Tifrunner.gnm1.ann1.PCZ0HW	8.729515	8.899396	9.628223	11.309854	15.935863	23.95056	15.724862	15.695954	20.242767	22.152138	19.784807	30.470469
arahy.Tifrunner.gnm1.ann1.PFDI3N	10.151736	8.214215	15.956823	18.770838	14.96715	19.150321	23.592902	26.903761	31.079191	5.201257	5.406027	9.564482
arahy.Tifrunner.gnm1.ann1.PGH95A	12.967086	14.761289	14.764408	14.763153	18.224852	26.421585	41.52029	29.908606	33.116077	14.706751	12.221534	21.476847
arahy.Tifrunner.gnm1.ann1.PH90GV	0	0	0	0	104.324173	80.523628	0	0	0	11.565001	15.632054	20.959925
arahy.Tifrunner.gnm1.ann1.PI3URC	0	0.159742	0.978448	0.209064	0.799749	0.995405	1.74944	2.048835	1.056145	4.601951	7.295935	20.501037
arahy.Tifrunner.gnm1.ann1.PI6GK2	152.953094	147.018661	108.023285	184.960907	153.536697	160.860565	80.141594	95.199364	90.021194	34.060619	33.825924	19.993174
arahy.Tifrunner.gnm1.ann1.PINB5K	6.4394	10.80793	10.828126	44.958214	62.819923	82.500771	71.994366	68.832801	70.480172	61.450894	78.950155	136.900995
arahy.Tifrunner.gnm1.ann1.PIZC5V	29.101698	26.064645	8.368925	4.555583	3.654743	0.541328	0.596324	0.567875	0.82848	0.245933	0.456684	0.161589
arahy.Tifrunner.gnm1.ann1.PLZ2LX	91.24733	93.351562	51.245605	26.721579	19.1994	16.887707	9.718456	10.094939	12.220095	4.646635	4.709557	3.421906
arahy.Tifrunner.gnm1.ann1.PNJ0EQ	15.809591	12.985182	14.706974	1.813845	0.614234	0.459988	0.41249	0.40281	0.746682	0.942356	0.748218	1.212876
arahy.Tifrunner.gnm1.ann1.PUMP6L	21.795879	35.165543	13.907466	108.151932	78.739632	82.267853	14.782948	27.380291	46.413708	16.742025	13.55927	26.688471
arahy.Tifrunner.gnm1.ann1.PX7M3V	661.81781	730.547974	501.204437	657.221741	563.916931	445.834076	325.116364	324.479858	290.809113	158.520309	212.338196	87.793159
arahy.Tifrunner.gnm1.ann1.PX7TTT	23.400649	24.003419	14.879743	116.619987	155.871467	193.522474	132.459851	129.181379	121.536654	154.566834	160.84338	104.398215
arahy.Tifrunner.gnm1.ann1.Q0CVUM	23.139002	27.87432	27.00926	16.117643	13.18567	8.074706	22.882945	18.87906	25.003153	7.776905	6.996134	7.082035
arahy.Tifrunner.gnm1.ann1.Q5RAF1	25.463685	25.220132	22.835582	7.487581	4.982699	3.078408	4.746606	3.701315	6.684962	3.422763	2.334112	1.957814
arahy.Tifrunner.gnm1.ann1.Q5YJQ9	182.68837	168.245499	158.351334	131.815826	146.171783	102.712143	79.667572	83.540092	80.702431	34.854057	41.529865	39.431229
arahy.Tifrunner.gnm1.ann1.Q6CHQR	0	6.474205	0	15.793021	11.73639	6.415868	28.069252	0.053298	0	10.248647	21.793114	29.830691
arahy.Tifrunner.gnm1.ann1.Q6LURQ	31.078419	26.377688	15.826026	11.357432	11.250873	6.366851	4.190458	5.338251	8.54166	0.652073	0.436117	0.787199
arahy.Tifrunner.gnm1.ann1.Q8CNLJ	12.998617	12.037561	12.91138	12.115471	11.646861	9.974051	12.824192	10.704151	9.339341	35.854408	35.528148	20.852873
arahy.Tifrunner.gnm1.ann1.Q94UE0	12.287951	9.710803	4.681136	4.653873	3.161879	5.990002	1.038359	1.739687	2.963235	0.756013	1.372233	3.133855
arahy.Tifrunner.gnm1.ann1.Q9MXQT	1.492985	1.234977	1.365623	0.798728	0.690495	0.40393	0.326257	0.732964	1.017515	0.025624	0.025555	0.089541
arahy.Tifrunner.gnm1.ann1.Q9TTL4	11.732433	9.093056	16.649286	35.097636	32.40014	44.047828	47.705538	42.164584	35.981026	13.142809	15.696405	19.628121
arahy.Tifrunner.gnm1.ann1.QCS9HL	8.03514	6.398988	9.641041	11.109448	10.22335	12.516974	23.767395	21.052628	20.158716	22.781435	24.625172	31.39323
arahy.Tifrunner.gnm1.ann1.QDSR7W	222.735748	250.040573	140.232544	381.113739	260.075348	260.317871	155.10199	238.008453	145.737762	32.367832	65.774734	23.396517
arahy.Tifrunner.gnm1.ann1.QE2QJ0	6.961691	5.664819	8.407964	9.309977	10.610708	8.352193	12.277488	10.81552	10.652923	15.621912	14.031538	22.830488
arahy.Tifrunner.gnm1.ann1.QGH881	15.988133	18.198819	13.904108	29.769047	35.440323	28.397017	18.143825	18.454909	30.815302	26.562378	28.368091	38.484506
arahy.Tifrunner.gnm1.ann1.QHJA26	246.630148	318.609211	247.267544	146.755215	111.399703	94.483156	90.477418	61.148535	108.447822	11.745293	22.198863	24.712692
arahy.Tifrunner.gnm1.ann1.QHM6UX	722.648804	618.705139	716.190796	466.193481	444.15271	293.588287	254.734558	254.162018	243.309341	75.518188	81.573906	78.079086
arahy.Tifrunner.gnm1.ann1.QIF50Y	1.835661	3.697901	2.499759	4.800386	4.322518	7.949667	15.364385	17.64637	13.778065	1.674292	3.012708	5.079144
arahy.Tifrunner.gnm1.ann1.QIQ2JJ	9.479937	7.418078	6.58241	2.211099	3.477404	2.397524	3.22421	3.164494	2.382877	3.319454	3.419764	2.814407
arahy.Tifrunner.gnm1.ann1.QMC108	1.00637	1.43488	4.430386	8.751637	6.342479	8.43161	6.123439	6.835563	11.533706	12.891606	12.029743	22.910856
arahy.Tifrunner.gnm1.ann1.QP3SM1	5.877784	9.377208	8.522424	15.310373	13.990192	22.92445	27.115164	25.32403	22.305428	32.539211	40.043215	46.188685
arahy.Tifrunner.gnm1.ann1.QP7RRL	152.91938	135.86206	76.229353	74.885228	92.305488	83.941104	63.233309	81.168586	46.261554	32.397741	27.319522	25.233629
arahy.Tifrunner.gnm1.ann1.QRGX4X	0.432112	0.376709	0.145152	1.067055	1.557195	1.198682	0.385607	1.063132	0.824401	0.267148	0.578049	4.762643
arahy.Tifrunner.gnm1.ann1.QTKE08	9.263676	7.90595	12.667538	14.981174	14.085546	16.824548	23.852099	21.052017	21.488038	23.153961	23.449836	30.872692
arahy.Tifrunner.gnm1.ann1.QW0L8Q	53.814326	54.522612	38.016992	80.158249	92.254	82.233489	76.001306	91.896212	62.556526	7.935173	9.818828	7.05615
arahy.Tifrunner.gnm1.ann1.QX0GHN	39.556357	44.18222	81.101267	84.772011	86.998356	61.206121	112.697795	100.540684	118.858761	66.703497	68.568068	125.190114
arahy.Tifrunner.gnm1.ann1.QXG3RX	24.768005	28.30037	22.539196	37.588264	40.505998	41.546638	55.109268	52.096832	48.520798	44.896136	50.554729	66.716469
arahy.Tifrunner.gnm1.ann1.QXM1B7	1198.475952	1626.723755	383.871948	3628.459473	4033.8396	3362.905273	1320.705444	1813.851196	1712.054199	319.427673	275.249634	104.35923
arahy.Tifrunner.gnm1.ann1.QYWJ3M	16.810987	17.362782	26.348538	29.818905	28.554278	36.280323	68.180809	64.084222	61.477789	23.676033	26.644904	43.220493
arahy.Tifrunner.gnm1.ann1.R34KW1	0.141176	0.241567	0.092569	0.393076	0.707148	0.246583	1.856338	1.236941	1.065278	12.39458	6.735008	4.535932
arahy.Tifrunner.gnm1.ann1.R419CW	24.910947	19.712412	37.421031	32.401207	33.077005	29.609047	72.914686	52.377067	60.932782	30.132748	31.890339	50.064267
arahy.Tifrunner.gnm1.ann1.R5A4WZ	106.073418	104.091911	91.407527	64.541529	58.872078	72.907936	36.25901	38.410416	39.763664	115.323517	109.350983	154.830109
arahy.Tifrunner.gnm1.ann1.R7E06Z	3.566315	3.356491	4.661542	1.190572	0.80002	0.478298	1.594487	1.462991	1.524643	2.104	2.100633	1.635357
arahy.Tifrunner.gnm1.ann1.R8EQGM	0.44772	0.921006	0.484925	5.872349	6.057361	6.900244	1.120823	2.383871	1.257549	1.632351	1.16158	0.786155
arahy.Tifrunner.gnm1.ann1.R8YQMP	11.182945	13.110156	11.78904	5.343617	7.123345	6.080847	3.887431	3.642648	4.232176	9.056852	10.465042	11.048815
arahy.Tifrunner.gnm1.ann1.RALJ2M	3.917797	4.394804	2.63655	2.415606	0.276639	1.191636	1.725196	1.244279	1.715231	2.531195	0.927782	1.106261
arahy.Tifrunner.gnm1.ann1.RAR9LN	4.591054	2.933124	2.759714	1.345123	0.997183	0.363208	0.678904	0.587844	1.514189	0.404687	0.393096	0.319886
arahy.Tifrunner.gnm1.ann1.RFF6WQ	4.281946	6.371669	1.556283	8.714525	3.074905	8.106511	5.870953	9.179338	9.219492	24.592779	24.0315	17.881418
arahy.Tifrunner.gnm1.ann1.RG5YED	19.601919	14.854625	25.239828	34.741837	49.543507	50.193523	73.190765	61.25531	51.889076	241.96579	176.119171	131.656235
arahy.Tifrunner.gnm1.ann1.RKD053	151.157227	129.564529	137.279602	147.403961	102.314445	79.512505	108.184082	126.759659	79.040489	11.781089	15.795168	22.499552
arahy.Tifrunner.gnm1.ann1.RQ1G66	2.06053	3.171775	2.645342	0.614352	0.35846	0.531078	0.964296	1.174581	1.548874	0.591295	0.072349	0.30568
arahy.Tifrunner.gnm1.ann1.RQ5XX8	2237.440612	2908.794067	2157.114746	1834.389954	1175.613311	1226.961029	2441.594544	2402.834228	3256.498535	219.220917	296.704376	383.486847
arahy.Tifrunner.gnm1.ann1.RW0PIM	17.921836	18.666264	19.829276	7.92791	6.959384	4.700882	9.220013	7.207306	9.100578	5.786608	5.140166	5.910512
arahy.Tifrunner.gnm1.ann1.RWK4UY	0	0	0	0.014411	0.087824	0	0	0	0	1.392769	2.60853	3.409574
arahy.Tifrunner.gnm1.ann1.RX4FVN	6.171746	4.198086	5.31442	0.73648	0.475753	0.246332	0	0.101578	0.148572	0.492646	0.387552	0.328603
arahy.Tifrunner.gnm1.ann1.RYM43V	16.585886	16.714128	16.972788	3.752548	2.492439	1.332791	3.693186	2.632629	5.230906	2.013606	1.857485	0.558003
arahy.Tifrunner.gnm1.ann1.S0JXUX	1.009807	1.026823	1.60951	1.733457	1.313988	1.498144	1.850518	1.677862	1.721727	8.930671	9.868838	22.930844
arahy.Tifrunner.gnm1.ann1.S2Q0RR	0	0	0	0.051202	0.017307	0.10811	0.059959	0.074177	0.074534	0.576554	0.998707	3.140642
arahy.Tifrunner.gnm1.ann1.S2QYAG	267.543427	252.460325	187.193298	138.876526	118.247774	79.330772	54.644409	59.685032	54.05983	6.209802	15.395987	7.370483
arahy.Tifrunner.gnm1.ann1.S3CS6Y	0.137945	0.16386	0.096766	0.18162	0.180536	0.557976	0.261333	0.448926	0.113801	0.637271	0.95626	0.852986
arahy.Tifrunner.gnm1.ann1.S5ELWT	28.399139	29.229802	23.906248	5.71076	2.805505	2.243067	2.903353	2.499058	3.208549	2.243177	1.973363	1.550409
arahy.Tifrunner.gnm1.ann1.S5QGNM	0.839066	0.792023	0.411631	1.213544	1.411586	0.98895	0.91695	1.306177	0.448495	3.550989	3.399751	1.135813
arahy.Tifrunner.gnm1.ann1.S6Z2J3	8.625311	8.728626	9.375592	11.084588	0	0	15.620028	15.537747	19.919111	21.936859	19.389914	30.060621
arahy.Tifrunner.gnm1.ann1.S7AN2D	118.790941	114.755528	83.837026	34.612937	23.359779	19.05134	28.296473	23.911805	35.674341	27.930243	28.03595	34.34729
arahy.Tifrunner.gnm1.ann1.S8ZBKA	15.304288	9.334598	9.212384	4.758394	2.519837	2.606265	1.421939	1.42875	1.394608	1.470242	2.571076	4.784967
arahy.Tifrunner.gnm1.ann1.SF5GS9	10.626446	27.216797	14.032925	35.935307	36.141632	41.556448	34.297953	41.49334	39.875141	24.360354	26.846336	45.737542
arahy.Tifrunner.gnm1.ann1.SJPB47	14.356591	14.378487	10.992904	6.167425	5.2645	4.505345	7.103096	5.5686	5.311403	9.472977	6.081931	6.236553
arahy.Tifrunner.gnm1.ann1.SM3TC1	4.182437	5.750681	7.230926	41.73096	85.616995	85.668216	75.130659	39.994246	31.885383	135.379264	105.863702	152.304917
arahy.Tifrunner.gnm1.ann1.SM45K0	5.697876	8.264537	1.131668	4.2027	4.893481	5.842131	9.316494	8.185152	9.156679	74.384393	67.470169	143.481433
arahy.Tifrunner.gnm1.ann1.SMYQ1X	3.291206	1.291413	1.642064	26.473992	15.612722	21.124295	7.38562	11.131617	19.251866	5.061284	2.729628	9.381286
arahy.Tifrunner.gnm1.ann1.SN8RBH	5.020181	16.084014	7.875528	55.967985	82.060005	114.488262	395.749337	312.626157	308.407836	65.893573	83.635209	101.434952
arahy.Tifrunner.gnm1.ann1.ST1ALI	8.732065	7.833766	7.957715	21.77504	20.029988	19.10241	8.909742	10.451772	7.70202	24.141211	16.516144	29.146147
arahy.Tifrunner.gnm1.ann1.SY7QJV	8.756877	8.6383	7.007439	16.659938	18.761344	11.069738	13.057708	20.330095	15.234135	70.154114	94.913966	89.063503
arahy.Tifrunner.gnm1.ann1.SYK0BG	15.571986	16.907627	31.37409	33.554821	41.561253	58.153267	66.024803	47.035122	54.913235	11.947315	13.703292	23.690458
arahy.Tifrunner.gnm1.ann1.T0QXQZ	0	14.604353	28.036253	0	0	60.673985	57.719212	48.240112	39.933483	0	0	31.437267
arahy.Tifrunner.gnm1.ann1.T46WBJ	40.804173	32.906567	33.327465	33.03772	35.010773	35.135014	15.816511	14.321252	12.17716	3.804637	3.332045	2.940077
arahy.Tifrunner.gnm1.ann1.T6TKQJ	16.779291	15.698949	27.178179	47.535683	56.477281	70.177386	73.165084	63.534771	61.088286	59.225895	59.791978	72.887463
arahy.Tifrunner.gnm1.ann1.T7DX97	1.482103	1.154048	1.218347	34.188212	40.459769	87.010736	23.967321	43.581816	25.718654	124.279482	166.325256	107.171414
arahy.Tifrunner.gnm1.ann1.T7FQKJ	66.504631	144.97081	124.05777	486.588562	637.444519	560.864624	522.170593	501.439514	440.414276	211.940231	224.854553	300.044373
arahy.Tifrunner.gnm1.ann1.T832D6	0.02641	0	0	0	0.247788	0.394573	0.178853	0.276491	0.679204	12.407187	22.826605	33.809558
arahy.Tifrunner.gnm1.ann1.T8CK68	0.722712	0.32144	0.572531	2.229018	2.02388	4.135521	5.607764	4.720129	3.849888	13.296002	11.260859	8.101277
arahy.Tifrunner.gnm1.ann1.TE5CG8	17.714766	14.901649	17.208768	8.307411	6.113292	5.3487	11.043831	9.125667	11.006166	9.002653	7.161998	9.220117
arahy.Tifrunner.gnm1.ann1.TF77VG	5.150486	3.924848	3.968121	5.756452	5.098721	4.965442	4.976022	4.516476	6.969943	0.807906	0.345986	1.558382
arahy.Tifrunner.gnm1.ann1.TH581T	0.996826	1.288717	1.55781	3.616498	9.410764	19.668741	6.139981	13.446419	10.591459	45.621566	94.897891	303.842302
arahy.Tifrunner.gnm1.ann1.THXS6I	4.700885	2.739041	2.218907	1.400198	1.194535	1.798474	0.640517	0.858955	0.647612	4.474795	3.459725	1.590532
arahy.Tifrunner.gnm1.ann1.TN6DUA	36.661047	40.905094	25.139219	93.575322	84.995152	75.21872	42.564527	68.532919	50.012193	3.189366	2.975595	2.067882
arahy.Tifrunner.gnm1.ann1.TP2EYM	0.481121	0.193196	0.378843	1.023009	1.325644	1.319689	0.65321	2.540964	2.50457	1.526955	4.984775	17.940633
arahy.Tifrunner.gnm1.ann1.TQ3MBI	19.49704	16.11837	13.04123	7.226045	5.672521	5.747643	6.880177	6.089942	5.41766	11.537282	9.306505	6.951527
arahy.Tifrunner.gnm1.ann1.TRC77F	23.037432	18.042282	16.847701	10.404911	14.792154	12.971422	6.111803	7.605944	8.593323	6.813535	6.726232	11.314906
arahy.Tifrunner.gnm1.ann1.TT8CUF	4.1401	4.392719	5.920621	12.939752	11.163677	17.645258	15.908442	15.066754	16.456229	8.006826	8.801467	12.311732
arahy.Tifrunner.gnm1.ann1.TUB397	4.452222	5.670152	5.851428	13.401833	13.087845	30.879909	79.203083	82.13839	65.942523	18.706768	22.52248	27.536837
arahy.Tifrunner.gnm1.ann1.TVDX40	37.368121	31.281172	31.565394	14.22284	11.625731	10.195102	12.623733	13.139515	10.165829	2.564163	1.606834	3.048233
arahy.Tifrunner.gnm1.ann1.TWA65T	13.076754	16.495564	6.801906	7.913908	2.484527	3.256309	1.127284	3.211523	5.702164	0.384374	0.677649	0.79947
arahy.Tifrunner.gnm1.ann1.U0HZSX	6.836749	10.033661	7.23812	6.930833	8.749235	5.949718	9.205426	8.688116	7.896983	25.227247	26.969044	20.536715
arahy.Tifrunner.gnm1.ann1.U1CM5Q	7.62382	16.459654	9.540328	13.270479	16.358251	16.006627	17.642422	25.981383	24.817779	42.222372	46.622456	84.439709
arahy.Tifrunner.gnm1.ann1.U2CXJI	1.383341	1.710641	1.170106	0.493555	0.405523	0.611554	0.373253	0.603573	0.410198	0.278505	0.22453	0
arahy.Tifrunner.gnm1.ann1.U3Z2PN	0.089859	0.066303	0.140177	2.050823	1.340541	1.549755	0.44693	1.775231	0.525662	1.924444	1.637905	1.290839
arahy.Tifrunner.gnm1.ann1.U5T9YL	23.602762	20.739848	9.277594	3.781249	2.856872	1.788867	1.384091	1.740778	1.189204	0.906481	0.812492	0.584925
arahy.Tifrunner.gnm1.ann1.U6RNCV	10.441742	16.830931	12.422338	29.695679	46.700726	50.60553	98.092209	66.666489	56.484299	37.170194	39.721123	77.596062
arahy.Tifrunner.gnm1.ann1.U6ZXMA	503.996995	418.356573	530.378813	540.900462	457.215774	422.901104	275.232895	270.796256	207.921458	85.7461	92.969001	99.305399
arahy.Tifrunner.gnm1.ann1.U78PA8	20.446721	17.504976	18.647821	4.332957	5.991475	6.595295	1.59038	2.109363	1.902593	9.467792	10.37049	8.543877
arahy.Tifrunner.gnm1.ann1.U9C9EB	3.358123	2.927077	4.208965	10.36533	9.758826	10.844041	10.244448	9.976498	9.462789	10.683557	8.708059	7.533327
arahy.Tifrunner.gnm1.ann1.U9DM18	273.188904	231.633717	336.210098	179.008285	178.799835	121.926159	102.094143	77.402351	93.209537	123.579376	106.675739	81.5042
arahy.Tifrunner.gnm1.ann1.U9Q8NZ	4.771835	7.340472	6.77185	1.613435	1.995355	1.368141	3.358672	2.704745	3.086446	4.200317	4.578358	3.405719
arahy.Tifrunner.gnm1.ann1.U9VUYR	0.042921	0.426438	0.089993	1.221153	0.964195	0.629676	0.081577	0.256465	0.363093	0.484528	0.805225	0.312887
arahy.Tifrunner.gnm1.ann1.UDES1U	2.416497	4.253125	4.478395	28.07745	41.253143	47.661034	45.07476	46.85434	48.675285	40.035496	51.928238	86.23056
arahy.Tifrunner.gnm1.ann1.UEEX8A	3.553303	6.754669	3.758326	6.073847	3.495572	1.794774	3.363363	6.151557	2.885163	0.786751	0.673288	0.599288
arahy.Tifrunner.gnm1.ann1.UIBC0V	0.50463	0.559126	0.482558	0.378339	0.170861	0.322922	0.470309	0.179567	0.376182	2.886734	2.333894	1.515245
arahy.Tifrunner.gnm1.ann1.UR837P	1.22179	2.366131	3.95034	34.401092	71.639288	95.347424	95.851724	114.516653	82.424465	82.597489	88.76347	130.038669
arahy.Tifrunner.gnm1.ann1.US8HBC	34.137052	17.315478	21.872277	7.099388	4.488485	4.959	2.215102	2.679801	4.274127	0.389815	1.192142	0.587079
arahy.Tifrunner.gnm1.ann1.UV4XXD	10.113985	10.256364	11.05776	2.271921	1.312811	0.87678	1.607803	1.143107	2.539082	3.196282	1.753887	1.421317
arahy.Tifrunner.gnm1.ann1.UZ3GC4	246.535784	140.146973	104.210449	95.127259	68.623199	38.732647	20.131931	36.924212	50.728943	37.329319	33.811867	21.702952
arahy.Tifrunner.gnm1.ann1.V1ADX0	36.738062	24.713259	34.685064	12.723387	13.037247	15.707194	13.688387	10.985911	12.163175	3.331713	3.820513	4.606934
arahy.Tifrunner.gnm1.ann1.V1EQXE	3.188129	2.551507	4.982804	9.560667	17.278151	11.223868	32.842742	40.939594	31.41098	70.16673	60.921735	66.44806
arahy.Tifrunner.gnm1.ann1.V2BCF1	6.899661	7.189863	6.525345	2.678213	2.097267	1.171174	1.517864	1.776462	2.097737	1.061999	0.420186	3.048999
arahy.Tifrunner.gnm1.ann1.V3KF4A	0.305389	0.132163	1.248222	4.22376	4.299442	7.008882	3.168231	3.76112	3.984143	5.056513	3.997025	8.868981
arahy.Tifrunner.gnm1.ann1.V5WWJ8	340.064636	361.130768	309.448822	265.008362	187.314224	119.49765	49.360176	62.026569	54.071602	22.056458	22.692251	13.265287
arahy.Tifrunner.gnm1.ann1.V8INB7	27.168308	15.120159	28.523685	66.739868	108.209496	61.599331	58.716129	48.870617	65.016869	49.642628	40.758778	32.075726
arahy.Tifrunner.gnm1.ann1.V9GJED	3.279085	4.251956	1.016293	0.387357	0.346178	0.187394	0.237934	0.154202	0.735239	0.078621	0.039139	0.052905
arahy.Tifrunner.gnm1.ann1.VD0ABX	12.07073	12.950856	10.188606	3.22086	2.635119	2.573421	3.280954	2.638046	5.147734	6.320943	3.840754	3.12685
arahy.Tifrunner.gnm1.ann1.VD813B	4.300698	6.264225	1.964835	0.353065	0.636741	0.277353	0.405741	0.731172	1.039565	0.151812	0.034296	0.071261
arahy.Tifrunner.gnm1.ann1.VGN2GE	5.477575	5.353012	4.366087	36.712212	41.211773	38.473911	21.646345	25.440214	34.628605	15.619763	14.831053	17.267879
arahy.Tifrunner.gnm1.ann1.VHAI7W	236.098816	267.922747	170.132797	218.622769	214.630249	174.671078	149.184067	138.371922	110.878479	67.981018	56.14077	40.428379
arahy.Tifrunner.gnm1.ann1.VHV9MM	404.025238	349.808953	348.869505	136.276826	112.112256	92.356012	66.249166	63.002358	59.542122	70.14122	83.861473	68.051787
arahy.Tifrunner.gnm1.ann1.VI5MD4	91.683397	77.991083	65.30904	32.362656	48.143966	35.88162	27.148251	26.168735	25.700703	9.729541	9.284379	6.99053
arahy.Tifrunner.gnm1.ann1.VIF38V	136.080371	100.186766	76.552765	35.996306	29.905795	18.269861	4.713128	5.958926	3.97568	6.034627	7.135754	3.472875
arahy.Tifrunner.gnm1.ann1.VJD5NB	3.312521	3.703945	2.893222	10.630315	19.288277	27.611601	22.391378	20.339815	18.074293	185.701416	184.032669	164.944992
arahy.Tifrunner.gnm1.ann1.VQI5ED	0.139578	0.11331	0.204031	0.579022	0.660371	0.68216	0.562311	1.24235	0.846035	1.163725	0.946656	1.009602
arahy.Tifrunner.gnm1.ann1.VQV1LI	0.33862	0	0.461818	0.472224	1.899323	1.893186	1.986608	3.051383	2.174589	0.432736	0.51499	1.747808
arahy.Tifrunner.gnm1.ann1.VSM3NT	104.337463	268.299194	183.754272	234.249207	49.10828	106.380402	51.948456	71.45369	141.020462	6.103774	2.378903	5.217395
arahy.Tifrunner.gnm1.ann1.VSZL5T	10.89474	10.615877	13.307917	25.83729	24.076262	23.380081	30.628117	29.860916	32.722256	23.274168	19.15653	12.434077
arahy.Tifrunner.gnm1.ann1.VW9WRG	0.359654	0.526972	0.932394	2.078533	1.763042	2.783872	1.329956	2.941454	4.073885	1.051909	2.184263	9.186004
arahy.Tifrunner.gnm1.ann1.VZQ4XE	12.174424	10.179541	13.088642	14.998064	14.791073	17.665034	26.236853	22.766296	22.923519	25.509179	24.151121	20.827581
arahy.Tifrunner.gnm1.ann1.W1BVEK	1.476365	3.608896	6.692008	8.589724	6.979549	10.559568	15.523725	8.691151	9.392855	5.398286	4.656951	6.933747
arahy.Tifrunner.gnm1.ann1.W1W0Y7	29.813681	28.483127	30.637093	14.738279	15.168136	12.546973	17.01252	10.606902	13.247082	19.106274	14.767928	14.316849
arahy.Tifrunner.gnm1.ann1.W2WG0I	1.448735	4.391748	4.993389	8.435298	4.13485	4.702033	9.887359	14.334425	8.198194	0.931498	0.814082	0.835086
arahy.Tifrunner.gnm1.ann1.W6NXS0	36.357094	0	38.756062	63.571056	61.333549	69.504967	64.956947	72.454483	0	84.953682	87.229477	93.888626
arahy.Tifrunner.gnm1.ann1.W7ZTHA	6.851876	7.576954	2.393525	3.693746	2.703825	1.559688	1.78063	1.176338	2.740748	0.103286	1.057888	0.416684
arahy.Tifrunner.gnm1.ann1.W8DFZP	2.34888	0.809648	3.275217	1.449492	0.934145	0.598806	2.449219	3.319365	2.647277	0.057765	0.149976	0.250559
arahy.Tifrunner.gnm1.ann1.W9U8CY	161.301041	161.635223	120.866432	104.158134	87.683708	61.200756	52.918125	40.155098	38.830212	21.849207	20.887871	14.536823
arahy.Tifrunner.gnm1.ann1.WB441U	0.014856	0	0	0.062517	0.061141	0.038841	0.099164	0.089662	0.355938	25.005542	22.818442	19.646273
arahy.Tifrunner.gnm1.ann1.WBB0SP	10.098335	15.097007	14.23112	22.505799	26.584527	25.198938	29.52166	31.574208	29.47427	25.98255	23.383882	36.981237
arahy.Tifrunner.gnm1.ann1.WDK2BM	0.515129	0.754358	0.465794	0.45299	0.52803	0.219534	0.343676	0.234363	0.245496	3.089051	3.651056	2.560627
arahy.Tifrunner.gnm1.ann1.WE6MWD	4.020785	2.363021	10.088566	17.819527	52.375675	91.348444	48.491894	63.29686	40.044449	89.985863	145.768036	427.383882
arahy.Tifrunner.gnm1.ann1.WF73FH	1.259745	1.658177	1.125288	1.154821	1.251761	1.044567	2.643939	2.232128	2.163139	4.531712	4.482982	7.199962
arahy.Tifrunner.gnm1.ann1.WH9NWR	16.111876	13.69904	9.139173	45.563072	38.387238	32.999756	18.753038	27.306911	37.886524	33.087738	32.47142	53.57093
arahy.Tifrunner.gnm1.ann1.WK12I4	3.191642	2.524797	3.337755	2.399425	3.276314	1.900392	6.461554	4.892736	6.82094	11.697286	12.15393	16.317345
arahy.Tifrunner.gnm1.ann1.WM01M4	14.172562	9.895461	9.945848	9.280231	11.853006	9.975965	4.814462	4.401905	3.799509	1.177782	0.936968	0.683527
arahy.Tifrunner.gnm1.ann1.WM44RR	5.898588	7.165413	6.52358	4.639009	3.783332	3.627398	4.816019	4.518664	6.056309	2.316402	1.628172	1.474717
arahy.Tifrunner.gnm1.ann1.WNUZ5C	7.89427	8.923764	12.840938	43.909107	36.327756	52.781702	50.070825	46.705647	43.532706	25.376321	31.326946	31.244087
arahy.Tifrunner.gnm1.ann1.WWNC08	3.046585	2.305458	2.193334	2.75034	4.752862	5.300108	6.136821	7.174916	7.420201	0.454993	0.557448	1.765704
arahy.Tifrunner.gnm1.ann1.WXR6C4	0.962609	3.62191	4.51479	36.36723	51.750698	91.552756	58.456253	77.704416	54.373242	94.941033	102.196879	142.062066
arahy.Tifrunner.gnm1.ann1.WY6NTH	88.939941	83.531502	92.719345	177.91333	229.596008	211.96788	120.204689	129.943771	141.52533	169.720337	135.856216	153.200867
arahy.Tifrunner.gnm1.ann1.WZ366M	15.455492	14.938958	21.062807	28.966999	25.994467	33.444687	37.904137	32.242825	32.713699	14.682322	15.48308	16.402609
arahy.Tifrunner.gnm1.ann1.WZ5PI0	0.673545	1.036483	0.597827	0.362364	0.127103	0.341282	0.108017	0.32376	0.409345	0	0.045202	0.03954
arahy.Tifrunner.gnm1.ann1.X2F5F9	15.932331	13.341253	22.715743	39.695813	37.634103	51.347478	49.723623	36.411394	42.91244	31.693998	30.341163	40.250576
arahy.Tifrunner.gnm1.ann1.X3B6RM	2.386167	2.123453	3.249763	3.460116	7.954073	5.007512	12.435707	10.214163	10.138595	72.69122	87.438255	100.610442
arahy.Tifrunner.gnm1.ann1.X3ZR55	7.224265	7.339977	6.474988	3.42512	2.51079	1.848677	3.488359	2.079155	2.179343	2.350326	2.325693	1.327781
arahy.Tifrunner.gnm1.ann1.X5CP5W	365.201813	400.427277	225.488205	128.653748	81.928146	65.976631	29.559708	37.397583	49.907715	26.74757	28.536238	11.528837
arahy.Tifrunner.gnm1.ann1.X5ZWNG	12.163556	16.817449	9.103406	4.273659	3.560086	3.836851	4.883301	3.893651	5.503029	1.785924	1.869892	2.157243
arahy.Tifrunner.gnm1.ann1.X6CF9Y	7.147554	13.050332	27.984514	25.629971	34.872804	44.634176	74.517648	106.279281	111.851903	68.683232	84.645627	94.354788
arahy.Tifrunner.gnm1.ann1.X87CF4	7.104256	11.030075	8.463234	4.564892	2.81877	2.73369	4.721426	4.569866	5.901002	2.32694	1.697531	1.699791
arahy.Tifrunner.gnm1.ann1.XD58IC	23.690729	34.660678	38.869116	80.363872	87.692838	101.259364	113.230836	117.942728	119.906618	143.349853	186.774253	161.256241
arahy.Tifrunner.gnm1.ann1.XEQF22	15.627104	9.560402	10.282021	4.606864	4.192627	3.97316	4.022777	3.013472	4.489914	4.483906	4.508803	3.388493
arahy.Tifrunner.gnm1.ann1.XGZP1J	27.600737	22.911229	31.118371	64.941223	95.19494	98.22992	133.973643	108.701463	99.096694	117.437928	105.624331	107.708434
arahy.Tifrunner.gnm1.ann1.XHN8S9	4.306371	5.324445	4.539933	7.125474	6.861474	6.810366	8.579446	10.851664	9.161368	4.665381	3.785623	4.996968
arahy.Tifrunner.gnm1.ann1.XRJ977	12.885387	14.505188	16.869043	28.53689	29.312218	32.749691	34.492176	41.208797	38.705307	80.702911	86.201004	96.108398
arahy.Tifrunner.gnm1.ann1.XT6T0B	2795.878906	3039.409424	1944.240356	1162.748657	646.781372	503.387512	315.788055	520.8255	619.952759	114.71698	172.104034	80.116226
arahy.Tifrunner.gnm1.ann1.XV6HX4	9.55223	6.861615	8.409993	4.442966	3.21751	2.799246	4.449136	4.74031	6.155678	2.18974	1.309347	2.094688
arahy.Tifrunner.gnm1.ann1.Y0LS4I	5.045435	5.661461	4.853379	6.058693	9.293358	4.208101	14.604519	13.62073	16.643295	0.513505	0.757639	2.086869
arahy.Tifrunner.gnm1.ann1.Y23DM6	4.115894	4.143326	3.387432	19.158424	17.963797	13.541172	6.463793	9.061104	12.310783	9.630904	9.217778	13.827565
arahy.Tifrunner.gnm1.ann1.Y2LGU1	0.027939	0.077208	0.066013	0.553358	0.605698	0.490898	0.646401	1.160437	0.689242	8.325612	7.878779	6.11483
arahy.Tifrunner.gnm1.ann1.Y409TN	8.60676	12.527137	9.667902	4.100357	3.940268	2.813535	6.787695	5.640609	6.371351	3.891924	3.61752	4.467778
arahy.Tifrunner.gnm1.ann1.Y46Q6K	12.874261	12.999753	20.502329	23.955315	24.6425	24.430613	37.689327	32.880074	35.435467	41.251926	42.418201	43.940094
arahy.Tifrunner.gnm1.ann1.Y5HWJY	14.520834	4.028523	11.700718	6.43079	4.632714	2.084189	1.89061	2.386389	1.352505	0.417222	0.021267	0.47671
arahy.Tifrunner.gnm1.ann1.Y73929	1.477147	1.603475	1.827287	6.150958	3.165505	5.188355	2.72007	3.494087	4.013164	1.119722	1.401724	0.764679
arahy.Tifrunner.gnm1.ann1.Y7HUGW	218.212921	244.683731	166.912399	194.24881	173.572891	118.81057	85.37175	105.981888	98.115379	56.629005	60.213604	28.223934
arahy.Tifrunner.gnm1.ann1.Y8G0JB	0.038382	0.221601	0.05374	0.032375	0.022469	0.053181	0.245494	0.65749	0.493058	0.967958	1.165209	0.716165
arahy.Tifrunner.gnm1.ann1.Y8KTYY	3.254471	3.224787	9.333953	48.207474	62.703495	154.159897	289.773407	431.259033	297.433624	297.909149	378.620123	1037.485679
arahy.Tifrunner.gnm1.ann1.Y91V86	6.363438	13.181103	5.776093	9.340028	7.228195	4.935575	17.376226	21.643581	23.976065	12.821307	14.728164	18.599254
arahy.Tifrunner.gnm1.ann1.Y92ER0	6.85751	7.674336	6.71381	2.847483	2.632485	2.050542	3.497231	2.773691	2.716999	1.098618	0.468539	0.637531
arahy.Tifrunner.gnm1.ann1.YC35GQ	18.72985	20.229321	31.096095	45.029112	60.074556	71.957776	69.564752	65.983092	66.761174	43.312997	45.333006	61.630014
arahy.Tifrunner.gnm1.ann1.YCX590	6.964228	11.376068	9.394336	27.67408	29.093691	32.63916	31.772984	42.671402	32.665813	35.164204	59.615681	82.535858
arahy.Tifrunner.gnm1.ann1.YEM7S9	2.952408	2.742369	0.835766	1.07903	1.512612	2.095478	0.720845	1.229607	1.305442	6.847904	5.630851	7.190128
arahy.Tifrunner.gnm1.ann1.YH0B1H	9.702326	9.313622	11.85377	14.261616	14.205574	16.703386	28.617573	25.381925	27.098139	21.987816	20.684551	34.392913
arahy.Tifrunner.gnm1.ann1.YHAP2I	28.784628	33.634804	22.228777	15.348498	7.123591	8.298499	9.005317	10.39615	10.245811	4.178727	5.599097	5.144167
arahy.Tifrunner.gnm1.ann1.YI114N	2.509054	2.006649	2.60636	11.110544	5.935686	7.613211	4.654461	8.427922	7.448493	6.05447	7.571837	10.921054
arahy.Tifrunner.gnm1.ann1.YIK7D0	7.847248	7.068734	5.562702	2.621735	1.866764	1.55534	1.205866	1.203484	2.055604	0.795565	0.7338	1.031692
arahy.Tifrunner.gnm1.ann1.YLB5I5	8.036236	8.215183	4.806897	2.889752	1.144589	2.592677	0.48699	1.111845	0.589165	0.736899	0.576091	0.231995
arahy.Tifrunner.gnm1.ann1.YN8IJ2	76.884094	65.872921	53.534708	22.4896	18.818581	11.837255	8.5479	8.194679	10.752783	4.096484	3.282794	4.235726
arahy.Tifrunner.gnm1.ann1.YND711	21.603305	20.002729	23.041605	96.173748	106.667971	124.326096	92.942785	122.669811	83.663668	74.306829	86.954467	64.820116
arahy.Tifrunner.gnm1.ann1.YP465N	14.680401	24.312786	24.348776	10.226689	7.528849	6.704466	22.682571	23.489685	27.51482	20.592262	24.685217	23.280863
arahy.Tifrunner.gnm1.ann1.YS5S6S	436.196259	464.290306	77.998425	44.015849	58.556446	37.523497	17.619323	16.609275	22.252015	25.387225	13.637065	17.967932
arahy.Tifrunner.gnm1.ann1.YW8AP0	3.695905	8.553359	2.904004	8.748272	15.393025	10.920714	21.295097	24.080293	15.576813	22.650182	18.469995	20.242755
arahy.Tifrunner.gnm1.ann1.YZ06AV	840.500366	1099.928833	279.07663	3179.996094	3771.891113	3062.775391	1719.476318	2293.268311	2103.111328	246.026047	201.847809	108.381538
arahy.Tifrunner.gnm1.ann1.Z1CJI9	1.117783	0.703771	3.519916	7.317561	14.920879	19.436519	16.269817	15.0553	19.061405	1.314213	2.47489	10.367391
arahy.Tifrunner.gnm1.ann1.Z50VDZ	6.83924	7.353982	7.937892	5.559793	8.320088	9.914843	11.40182	10.255549	10.794292	30.215849	21.836958	30.978477
arahy.Tifrunner.gnm1.ann1.Z5CZ6Q	0.181008	0	0	0.429329	1.986693	2.443891	6.919689	7.830719	5.003	294.632812	290.431641	224.955093
arahy.Tifrunner.gnm1.ann1.Z67LQN	10.842986	8.330423	6.148886	2.436765	2.013382	2.492087	1.375764	2.013218	2.54794	1.760258	1.618544	1.067955
arahy.Tifrunner.gnm1.ann1.Z6RGWR	0.643432	0.784914	1.09854	1.313861	0.649597	0.481813	1.384403	1.571952	1.32861	2.461054	3.013604	3.348295
arahy.Tifrunner.gnm1.ann1.Z6ZXKG	7.266101	10.781054	14.269265	14.570762	18.536504	21.756721	23.605223	25.772052	21.024348	26.845283	35.212525	80.252383
arahy.Tifrunner.gnm1.ann1.Z8VJJK	21.91403	27.390813	20.784778	39.505224	49.241036	53.840953	41.373308	47.926832	40.302486	39.804844	47.022606	44.061161
arahy.Tifrunner.gnm1.ann1.ZA4BYI	5.570194	1.992711	2.384207	16.08599	9.593947	10.834096	5.370456	9.366999	12.1211	5.486798	3.636163	6.010324
arahy.Tifrunner.gnm1.ann1.ZE0PKC	31.085905	24.266403	18.538353	28.107332	23.475967	15.828801	10.197134	10.654626	8.160912	18.036396	23.55862	17.510666
arahy.Tifrunner.gnm1.ann1.ZF2NNQ	32.556577	29.172906	74.710734	60.275295	96.678339	139.631142	121.960698	101.943559	94.718794	51.945902	53.449635	89.647824
arahy.Tifrunner.gnm1.ann1.ZIBD16	16.819216	34.122794	27.305037	60.924387	94.120742	154.173546	199.923614	209.293465	166.084234	67.472365	61.300533	103.05014
arahy.Tifrunner.gnm1.ann1.ZLL7AW	10.413539	7.563775	6.580153	3.043607	3.03682	3.676112	3.466224	3.060679	2.433599	2.567472	3.084723	6.840402
arahy.Tifrunner.gnm1.ann1.ZLM6U3	13.176638	15.236287	13.147533	31.002007	25.857529	25.858468	69.542622	85.200496	96.588313	4.399787	5.643432	9.042264
arahy.Tifrunner.gnm1.ann1.ZMIE54	5.145569	4.324384	9.351409	4.16941	2.526281	2.076209	3.816384	5.351304	7.997047	0.947545	1.431203	1.980463
arahy.Tifrunner.gnm1.ann1.ZP95F7	14.479558	16.373535	14.860083	31.572084	54.2869	69.119392	87.665413	90.084778	70.625946	51.270782	63.797157	154.385544
arahy.Tifrunner.gnm1.ann1.ZQ3F6U	262.825186	230.782059	186.789683	132.117709	167.015368	108.213069	100.648575	93.663422	79.398338	20.334688	23.680671	16.372234
arahy.Tifrunner.gnm1.ann1.ZR4S3S	21.658971	13.668706	21.957698	5.182903	3.112722	2.7306	4.690145	3.986993	5.746154	2.361552	3.832626	6.193711
arahy.Tifrunner.gnm1.ann1.ZRSS3A	1.575915	0.982715	2.398404	0.196372	0.379885	0.371109	1.27052	0.754734	1.242649	6.435614	7.911146	11.115262
arahy.Tifrunner.gnm1.ann1.ZS1M1K	349.550568	214.715347	261.187927	234.688919	189.719254	124.088943	73.090569	64.595741	71.471672	34.525757	38.082241	18.960609
arahy.Tifrunner.gnm1.ann1.ZU9B18	32.633423	74.548393	24.747263	7.563088	1.23256	1.015992	0.325485	0.815114	2.174705	0.825686	0.109303	0.620422
arahy.Tifrunner.gnm1.ann1.ZW9ABU	8.128023	3.196238	8.905641	1.376185	1.561406	0.850896	1.221799	2.042994	0.811425	0.909118	0.709196	0.118267
arahy.Tifrunner.gnm1.ann1.ZX8DBB	2.23438	1.96812	1.503929	0.463797	0.705775	0	0.298851	0.247887	0.13737	0	0	0.25993
arahy.Tifrunner.gnm1.ann1.ZXWI6N	7.001613	7.507475	8.970487	12.087379	11.494403	12.486166	24.952201	24.442401	24.605981	12.004817	16.218151	16.68627
