# Supplementary material for: Comparative transcriptome analysis of genes involved in the drought stress response of two peanut (Arachis hypogaea L.) varieties
Source: BMC Plant Biol. 2021 Jan 27;21:64. doi: 10.1186/s12870-020-02761-1 (PMC7839228; doi:10.1186/s12870-020-02761-1)
Supplement: Supplementary file 7 — Additional file 7: Table S6. Effects of drought on ABA and SA.This table provides expression levels of ABA and SA signal transduction related genes. [file 12870_2020_2761_MOESM7_ESM.xls]

## Sheet: Sheet1
	#ID	gene_name	FH CKvs FH DT1	FH CKvs FH DT2	FH CKvs FH DT3	NH CKvs NH DT1	NH CKvs NH DT2	NH CKvs NH DT3
PYL/PLR	arahy.Tifrunner.gnm1.ann1.Y6BJG8	arahy.Y6BJG8	-3.40163	-4.22006	-3.11543	-2.78753	-3.31749	-2.95029
	arahy.Tifrunner.gnm1.ann1.0F111G	arahy.0F111G	-3.70848	-3.74475	-3.52074	-2.26516	-2.78283	-3.30145
	arahy.Tifrunner.gnm1.ann1.772I7G	arahy.772I7G	1.58061	0.537777	-0.383722	0.949162	0.36119	-0.78894
	arahy.Tifrunner.gnm1.ann1.G33D6N	arahy.G33D6N	-0.627155	-0.875863	-2.03603	0.32547	-0.166225	-0.786316
	arahy.Tifrunner.gnm1.ann1.S2RI8T	arahy.S2RI8T	-0.385931	-0.255363	0.291746	-0.685026	-0.873441	0.155276
	arahy.Tifrunner.gnm1.ann1.JWU5I5	arahy.JWU5I5	-3.41268	-4.19997	-3.07538	-3.41946	-3.32985	-2.94083
	arahy.Tifrunner.gnm1.ann1.QQU7J2	arahy.QQU7J2	0.533729	-0.415211	-0.693324	0.662578	0.0899538	-0.357124
	arahy.Tifrunner.gnm1.ann1.VQ5KVR	arahy.VQ5KVR	-3.80124	-4.14989	-3.57409	-2.22993	-3.05195	-3.2265
	arahy.Tifrunner.gnm1.ann1.GN2E7S	arahy.GN2E7S	-0.427604	-0.385232	0.222114	-0.770189	-0.840459	0.0362005
	arahy.Tifrunner.gnm1.ann1.HYFE9H	arahy.HYFE9H	1.13197	1.0436	1.31968	0.723699	0.572059	0.899807
	arahy.Tifrunner.gnm1.ann1.QTN1RI	arahy.QTN1RI	-0.635518	-0.59511	-1.39364	0.0446138	-0.208162	-0.90633
	arahy.Tifrunner.gnm1.ann1.VS0QUM	arahy.VS0QUM	-1.91224	-3.06384	-2.92469	-1.96794	-2.39808	-2.90744
	arahy.Tifrunner.gnm1.ann1.EJT0HD	arahy.EJT0HD	-2.29733	-3.55635	-4.29333	-1.94852	-3.15563	-6.56089
	arahy.Tifrunner.gnm1.ann1.GFC6ND	arahy.GFC6ND	0.783357	0.744272	0.905935	0.59799	0.595498	0.668678
PP2C	arahy.Tifrunner.gnm1.ann1.7D2JYW	arahy.7D2JYW	-1.32921	-1.12866	-1.12685	-0.31165	-0.623529	-0.668503
	arahy.Tifrunner.gnm1.ann1.0L2MCG	arahy.0L2MCG	-1.53479	-1.07935	-1.95966	-1.82238	-0.998028	-1.22896
	arahy.Tifrunner.gnm1.ann1.ILUI4C	arahy.ILUI4C	0.407739	-0.600563	0.750363	0.221734	0.119806	0.464815
	arahy.Tifrunner.gnm1.ann1.293ST4	arahy.293ST4	2.30607	3.49013	4.66723	1.89305	2.50653	3.8232
	arahy.Tifrunner.gnm1.ann1.1F4Y0R	arahy.1F4Y0R	--	1.70872	1.63086	0.39505	1.14855	0.653262
	arahy.Tifrunner.gnm1.ann1.J1JTDU	arahy.J1JTDU	-0.470067	-1.3233	-1.05188	-0.554691	-1.73856	-1.04592
	arahy.Tifrunner.gnm1.ann1.QQP7PG	arahy.QQP7PG	-0.241312	-0.0768271	-0.880454	0.295801	0.0602033	-0.67139
	arahy.Tifrunner.gnm1.ann1.DL2M7Q	arahy.DL2M7Q	3.02883	2.28383	2.58319	2.55614	1.86002	2.34683
	arahy.Tifrunner.gnm1.ann1.ILC9IN	arahy.ILC9IN	0.28772	0.619168	-0.326508	-0.139126	-0.000350905	-0.563764
	arahy.Tifrunner.gnm1.ann1.72HQJ5	arahy.72HQJ5	0.550629	1.9431	2.90383	0.0501289	0.885792	2.97026
	arahy.Tifrunner.gnm1.ann1.MYDP5Z	arahy.MYDP5Z	-1.61671	-2.20614	-2.84324	-0.855774	-1.90807	-2.2236
	Arachis_hypogaea_newGene_4641	--	0.643782	0.466244	0.731467	0.759444	0.502255	0.676541
	arahy.Tifrunner.gnm1.ann1.2DJ75K	arahy.2DJ75K	-2.16799	-2.00183	-1.58666	-2.09452	-2.10227	-1.69613
	arahy.Tifrunner.gnm1.ann1.2C8XNL	arahy.2C8XNL	0.192255	0.589429	-0.234459	0.774173	1.11571	0.147158
	arahy.Tifrunner.gnm1.ann1.SFM2N7	arahy.SFM2N7	-1.82317	-3.40197	-3.38476	-1.71364	-3.33007	-2.43513
	Arachis_hypogaea_newGene_22085	--	--	--	--	-0.218258	-0.473701	-1.26471
	arahy.Tifrunner.gnm1.ann1.J3PYPS	arahy.J3PYPS	-1.11933	-0.616002	-0.248555	-0.59668	-0.425489	-0.265691
	arahy.Tifrunner.gnm1.ann1.QN35JK	arahy.QN35JK	-0.153331	-0.363004	-0.0976299	-0.0780598	-0.13819	0.0325021
	Arachis_hypogaea_newGene_18047	--	0.226826	0.0269599	0.385108	-0.498831	-0.943594	-0.376653
	arahy.Tifrunner.gnm1.ann1.YI59MM	arahy.YI59MM	-0.923872	-1.07708	-0.998994	-1.16092	-1.19401	-0.774468
	arahy.Tifrunner.gnm1.ann1.46C8Y3	arahy.46C8Y3	0.81983	1.14132	0.916424	0.290175	0.285454	0.465184
	arahy.Tifrunner.gnm1.ann1.KCR27H	arahy.KCR27H	1.38529	1.58376	2.60071	0.899578	1.00615	1.86181
	arahy.Tifrunner.gnm1.ann1.5K20PQ	arahy.5K20PQ	2.26283	3.24671	4.12993	1.93378	2.51761	3.4206
	arahy.Tifrunner.gnm1.ann1.GETR6D	arahy.GETR6D	-1.02031	-1.36136	-2.12978	-1.10658	-1.4105	-1.94108
	arahy.Tifrunner.gnm1.ann1.XA6NJF	arahy.XA6NJF	-1.67413	-1.61388	-1.64193	-1.0276	-1.21922	-0.626217
	arahy.Tifrunner.gnm1.ann1.V6GF5Q	arahy.V6GF5Q	0.322602	0.559984	0.1852	-0.1195	0.0651574	-0.811786
	arahy.Tifrunner.gnm1.ann1.CD5B6Y	arahy.CD5B6Y	7.2016	6.95561	8.1784	6.41821	6.1686	7.11265
	arahy.Tifrunner.gnm1.ann1.102QYH	arahy.102QYH	-0.184495	-0.0113375	-0.121703	0.00242063	0.110142	-0.01586
	arahy.Tifrunner.gnm1.ann1.E0MG3A	arahy.E0MG3A	1.89506	2.17347	3.5586	2.25476	2.29728	3.19116
	arahy.Tifrunner.gnm1.ann1.T5NBQ0	arahy.T5NBQ0	0.460025	0.383778	0.453341	0.853981	0.324847	0.363914
	arahy.Tifrunner.gnm1.ann1.Z4H4PD	arahy.Z4H4PD	0.312065	0.136207	0.44678	0.561365	0.486011	0.283073
	arahy.Tifrunner.gnm1.ann1.CME6C7	arahy.CME6C7	0.414868	0.65043	0.199252	-0.197883	0.121831	-0.16491
	arahy.Tifrunner.gnm1.ann1.VA11TJ	arahy.VA11TJ	0.0845589	0.42355	-0.63146	0.758537	0.884646	-0.357434
	arahy.Tifrunner.gnm1.ann1.0UT8YS	arahy.0UT8YS	-0.721499	0.124481	-1.49733	-0.0133228	0.611107	-1.4794
	arahy.Tifrunner.gnm1.ann1.J6L1EX	arahy.J6L1EX	-0.834775	-0.957765	-1.11939	-0.92048	-0.99749	-0.841677
	arahy.Tifrunner.gnm1.ann1.5JYC56	arahy.5JYC56	-0.57382	-0.822291	-0.963771	-0.0723802	-0.668657	-0.946327
	arahy.Tifrunner.gnm1.ann1.CH6KF4	arahy.CH6KF4	-0.756895	-1.06676	-0.332934	-0.638915	-0.809557	-0.607202
	arahy.Tifrunner.gnm1.ann1.ESQ8CN	arahy.ESQ8CN	-1.03292	-1.09864	-0.309868	-0.83419	-1.5482	-0.773056
	arahy.Tifrunner.gnm1.ann1.57IKDG	arahy.57IKDG	-0.419423	0.176018	-0.259563	-0.555434	-0.42209	-1.22971
	arahy.Tifrunner.gnm1.ann1.W8ZB9B	arahy.W8ZB9B	0.0432927	0.0898554	0.931517	-0.630831	-0.422871	0.642347
	Arachis_hypogaea_newGene_16357	--	-0.782687	-0.646057	-0.259157	-0.600772	-1.00715	0.196273
	arahy.Tifrunner.gnm1.ann1.88G6XK	arahy.88G6XK	-0.285729	0.248441	0.83954	-0.511743	0.0199952	0.213062
	arahy.Tifrunner.gnm1.ann1.T411S0	arahy.T411S0	-1.14394	-1.44341	-2.21241	-0.281775	-0.70745	-1.79407
	arahy.Tifrunner.gnm1.ann1.BXB7EJ	arahy.BXB7EJ	-0.215024	-0.396106	-0.85814	0.0150237	-0.151296	-1.07145
	arahy.Tifrunner.gnm1.ann1.WPJ5XW	arahy.WPJ5XW	0.539462	0.908144	0.70123	0.622314	0.98316	0.906284
	arahy.Tifrunner.gnm1.ann1.R2W1IV	arahy.R2W1IV	-0.300348	-0.224013	-0.392285	0.0711642	-0.0652215	-0.218995
	arahy.Tifrunner.gnm1.ann1.WF4DDX	arahy.WF4DDX	-0.827254	-1.61624	-1.07177	-0.700481	-1.31044	-0.830318
	Arachis_hypogaea_newGene_6078	--	-0.480549	-0.518669	-0.35034	-0.470105	-0.485973	-0.639058
	arahy.Tifrunner.gnm1.ann1.54ZZZ2	arahy.54ZZZ2	-0.317923	-0.469006	-0.270247	-0.637236	-0.435808	0.0777475
	arahy.Tifrunner.gnm1.ann1.5TF5AY	arahy.5TF5AY	0.377723	0.184326	0.717487	0.220201	0.118182	0.46446
	arahy.Tifrunner.gnm1.ann1.U9CJM4	arahy.U9CJM4	-1.67828	-0.952255	-2.61195	-0.454941	0.206788	-2.79115
	arahy.Tifrunner.gnm1.ann1.KBM0MG	arahy.KBM0MG	-0.0455547	0.427472	-0.22772	-0.22975	-0.799535	-0.872489
	arahy.Tifrunner.gnm1.ann1.SHNW9G	arahy.SHNW9G	-0.66754	-0.527477	-1.04695	-0.999436	-0.57106	-1.38702
	arahy.Tifrunner.gnm1.ann1.UUQ05P	arahy.UUQ05P	1.53208	0.785187	1.93183	1.03766	0.288176	1.54608
	arahy.Tifrunner.gnm1.ann1.I5K3IU	arahy.I5K3IU	-0.920626	-1.28121	-0.491549	-0.75397	-1.03119	-0.274907
	arahy.Tifrunner.gnm1.ann1.SDF6PF	arahy.SDF6PF	0.196214	0.0908959	-0.0157611	0.0186143	0.0497962	-0.039622
	arahy.Tifrunner.gnm1.ann1.DKD5NS	arahy.DKD5NS	0.450444	0.23092	0.447854	-0.13978	-0.0599461	0.40169
	arahy.Tifrunner.gnm1.ann1.K1WGVP	arahy.K1WGVP	-0.79771	-1.62901	-2.347	-0.156184	-0.900489	-1.54185
	Arachis_hypogaea_newGene_16337	--	-0.268205	-0.735165	-0.201872	-1.11659	-1.27281	-0.527872
	arahy.Tifrunner.gnm1.ann1.KF9ZZ0	arahy.KF9ZZ0	0.87974	0.544705	1.28397	0.407171	0.473475	1.38055
	arahy.Tifrunner.gnm1.ann1.Q65LH8	arahy.Q65LH8	-0.680302	-0.483418	-0.945566	-0.705748	-0.419449	-0.641447
	arahy.Tifrunner.gnm1.ann1.3CBA4J	arahy.3CBA4J	1.58966	1.09463	1.23681	1.13553	0.569249	0.705958
	arahy.Tifrunner.gnm1.ann1.68L72N	arahy.68L72N	1.36741	1.45542	3.89062	1.27666	1.40083	2.68649
	arahy.Tifrunner.gnm1.ann1.QAL1ZF	arahy.QAL1ZF	-0.139303	-0.0571866	0.609417	0.449296	0.178828	0.77738
	arahy.Tifrunner.gnm1.ann1.LHV27P	arahy.LHV27P	-1.10211	-1.55396	-1.41542	-0.93152	-1.11909	-0.805753
	arahy.Tifrunner.gnm1.ann1.NBE6QR	arahy.NBE6QR	2.72222	2.16612	2.51541	2.29672	1.65942	2.43638
	arahy.Tifrunner.gnm1.ann1.NIS2HC	arahy.NIS2HC	2.85727	2.53171	3.64842	1.74881	1.59356	2.82561
	arahy.Tifrunner.gnm1.ann1.9N92ER	arahy.9N92ER	0.760555	0.928322	1.26242	-0.194842	0.212523	0.786469
	Arachis_hypogaea_newGene_19335	--	0.570799	0.452835	1.48014	0.708473	0.680373	1.35467
	arahy.Tifrunner.gnm1.ann1.I04NJ3	arahy.I04NJ3	3.05627	2.22529	2.39135	3.09998	2.10692	2.19413
	arahy.Tifrunner.gnm1.ann1.SR7JWN	arahy.SR7JWN	1.99862	1.67964	2.19989	1.62763	1.19308	1.54745
	arahy.Tifrunner.gnm1.ann1.JQV8BC	arahy.JQV8BC	0.116475	0.657579	1.12437	-0.799044	-1.32107	1.95218
	arahy.Tifrunner.gnm1.ann1.EDD2D8	arahy.EDD2D8	0.323525	0.454815	-0.0327091	0.158444	0.351001	-0.427343
	arahy.Tifrunner.gnm1.ann1.WH4ILY	arahy.WH4ILY	3.7545	3.38528	4.09385	3.20831	3.09424	3.3299
	arahy.Tifrunner.gnm1.ann1.5P1FU9	arahy.5P1FU9	-1.09072	-0.560181	-1.31517	-0.600284	-0.331972	-1.13148
	arahy.Tifrunner.gnm1.ann1.WG32WU	arahy.WG32WU	0.520143	0.853179	-0.612495	0.880752	0.625325	-1.5805
	arahy.Tifrunner.gnm1.ann1.5434G2	arahy.5434G2	1.71548	1.43957	2.66007	1.31114	0.951163	2.35486
	arahy.Tifrunner.gnm1.ann1.JQB408	arahy.JQB408	-2.22057	-3.05026	-3.09824	-1.92966	-2.80079	-2.79659
	arahy.Tifrunner.gnm1.ann1.48ZDZ7	arahy.48ZDZ7	0.187695	0.275148	0.373931	-0.355797	-0.102137	0.231325
	arahy.Tifrunner.gnm1.ann1.YUA9S2	arahy.YUA9S2	0.514517	0.389262	0.262969	0.0872734	-0.00955224	0.168558
	arahy.Tifrunner.gnm1.ann1.SS9T7M	arahy.SS9T7M	0.878743	0.723799	1.44069	0.421978	0.517414	1.50609
	arahy.Tifrunner.gnm1.ann1.X9TYBP	arahy.X9TYBP	-0.564234	-0.540396	-0.868885	-0.0733463	-0.443212	-0.987739
	arahy.Tifrunner.gnm1.ann1.N84Z86	arahy.N84Z86	0.739687	1.01492	1.03841	0.58701	1.31516	1.33564
	arahy.Tifrunner.gnm1.ann1.5G68FD	arahy.5G68FD	-1.66385	-1.4152	-1.51184	-1.36285	-1.15537	-1.59625
	arahy.Tifrunner.gnm1.ann1.CBXD69	arahy.CBXD69	0.0656908	0.0501402	0.00631296	0.0199106	0.126236	-0.134837
	arahy.Tifrunner.gnm1.ann1.NX31P6	arahy.NX31P6	0.613984	0.312444	0.303539	0.914373	0.788252	0.99489
	arahy.Tifrunner.gnm1.ann1.I3V1H1	arahy.I3V1H1	-0.320186	-0.296076	-0.128223	-0.111466	-0.279045	-0.00596972
	arahy.Tifrunner.gnm1.ann1.N2ZMXM	arahy.N2ZMXM	1.0771	-0.507245	0.111946	1.42707	0.711634	-0.351163
	Arachis_hypogaea_newGene_11084	--	0.120622	0.80897	1.67899	-0.191783	0.361086	1.12598
	arahy.Tifrunner.gnm1.ann1.6S1TXT	arahy.6S1TXT	-0.6923	-0.43949	0.0716586	-0.587008	-0.410616	0.338114
	Arachis_hypogaea_newGene_13196	--	-0.751134	-0.841771	-0.931508	-1.31638	-1.91955	-1.64713
	arahy.Tifrunner.gnm1.ann1.P2QV17	arahy.P2QV17	-1.7707	-1.88703	-1.45994	-1.63249	-2.52129	-2.94716
	arahy.Tifrunner.gnm1.ann1.L3E896	arahy.L3E896	0.236612	-0.415645	-0.116304	0.687998	0.0129166	0.327292
	arahy.Tifrunner.gnm1.ann1.YNQ283	arahy.YNQ283	-1.90362	-2.05373	-3.07279	-1.15771	-1.51624	-2.02675
	arahy.Tifrunner.gnm1.ann1.8KU7YW	arahy.8KU7YW	-0.591424	-0.0810259	0.18358	-0.375949	-0.532872	-0.266681
	arahy.Tifrunner.gnm1.ann1.46LBLY	arahy.46LBLY	1.77485	2.00648	2.43558	0.646921	1.16297	1.31379
	arahy.Tifrunner.gnm1.ann1.QRPI78	arahy.QRPI78	1.33045	0.855649	1.29518	0.891235	0.234861	0.317924
	arahy.Tifrunner.gnm1.ann1.HY94UM	arahy.HY94UM	-0.402261	-0.242804	0.311728	-1.78139	-0.12291	-0.695093
	Arachis_hypogaea_newGene_18048	--	-0.144753	-0.500501	0.251805	--	1.18296	0.581489
	arahy.Tifrunner.gnm1.ann1.UME9CN	arahy.UME9CN	-0.957378	-1.13324	-1.15001	-0.972775	-0.985856	-0.908947
	arahy.Tifrunner.gnm1.ann1.KDRL97	arahy.KDRL97	0.546987	0.822476	0.797918	0.447553	0.5947	0.75528
	arahy.Tifrunner.gnm1.ann1.ML7S1E	arahy.ML7S1E	-1.07495	-2.91404	-3.03338	-0.648771	-2.47637	-2.25094
	arahy.Tifrunner.gnm1.ann1.6DQD63	arahy.6DQD63	0.580532	1.04062	1.16639	0.284236	0.984915	1.28328
	arahy.Tifrunner.gnm1.ann1.KUWC0K	arahy.KUWC0K	1.65544	1.40097	1.78351	1.05075	0.904913	1.18625
	arahy.Tifrunner.gnm1.ann1.8GI8KI	arahy.8GI8KI	7.26885	7.0569	7.1985	5.5144	4.93501	5.04601
	arahy.Tifrunner.gnm1.ann1.MJD0UZ	arahy.MJD0UZ	1.42946	0.953868	1.80516	1.60414	1.23685	1.87611
	arahy.Tifrunner.gnm1.ann1.E0NQML	arahy.E0NQML	-0.402591	-0.33686	-0.0266214	-0.266035	-0.319557	0.489465
	arahy.Tifrunner.gnm1.ann1.IRP95Z	arahy.IRP95Z	-0.0068616	0.134425	0.0304108	0.10303	0.2442	-0.0961467
	arahy.Tifrunner.gnm1.ann1.UKS4G3	arahy.UKS4G3	-0.189287	-0.429844	-0.192523	0.00871108	-0.305195	0.0489388
	arahy.Tifrunner.gnm1.ann1.78UY2C	arahy.78UY2C	0.119914	-0.747469	0.417045	-0.625693	-1.48266	-0.180825
	arahy.Tifrunner.gnm1.ann1.2J0DRT	arahy.2J0DRT	-1.66329	-1.35193	-1.8275	-1.52766	-1.40432	-1.24823
	arahy.Tifrunner.gnm1.ann1.644STB	arahy.644STB	0.0791106	0.123941	1.3658	0.630912	0.299205	1.30391
	arahy.Tifrunner.gnm1.ann1.EBM9YE	arahy.EBM9YE	0.364873	-0.193577	-1.06277	0.411988	-0.276248	-1.26043
	arahy.Tifrunner.gnm1.ann1.R1GXAR	arahy.R1GXAR	1.00812	0.61318	-0.0588421	--	1.35711	-1.78723
	arahy.Tifrunner.gnm1.ann1.MF7AUF	arahy.MF7AUF	-0.372786	-0.387416	-0.656245	-0.334643	-0.250365	-0.70778
	arahy.Tifrunner.gnm1.ann1.65J58R	arahy.65J58R	3.82759	3.27572	3.66667	2.68054	2.25168	2.08074
	Arachis_hypogaea_newGene_13197	--	--	--	0.157084	-1.27741	-2.37189	-2.1021
	arahy.Tifrunner.gnm1.ann1.QR4R63	arahy.QR4R63	-0.731903	-1.44445	-2.26868	-0.964	-1.21351	-1.95228
	Arachis_hypogaea_newGene_8080	--	-0.266589	-0.0170396	-0.866208	-0.0128253	-0.166825	-0.983054
	arahy.Tifrunner.gnm1.ann1.CAC4Q6	arahy.CAC4Q6	3.47613	2.95876	2.23184	2.88271	2.42433	1.76191
	arahy.Tifrunner.gnm1.ann1.GJK82C	arahy.GJK82C	-0.763812	-0.792837	-1.18688	-0.415345	-0.365394	-1.03916
	arahy.Tifrunner.gnm1.ann1.J06UL8	arahy.J06UL8	0.563865	-0.347272	-0.22667	0.866452	0.165675	0.681968
	arahy.Tifrunner.gnm1.ann1.DZ1TRF	arahy.DZ1TRF	-0.0645166	-0.546338	-0.771094	0.31224	-0.251285	-0.53318
	arahy.Tifrunner.gnm1.ann1.XTH5K9	arahy.XTH5K9	0.142438	0.0381379	-0.337102	0.0808986	-1.29052	-0.548985
	arahy.Tifrunner.gnm1.ann1.L38FJ4	arahy.L38FJ4	-0.603588	-0.747949	-0.0503828	-0.500688	-0.752497	-0.173195
	arahy.Tifrunner.gnm1.ann1.NQYF9R	arahy.NQYF9R	0.268947	0.368522	0.311983	0.0703619	0.0883175	0.0698616
	arahy.Tifrunner.gnm1.ann1.52QCLV	arahy.52QCLV	6.28242	5.99324	7.18183	4.78351	4.40961	5.67527
	arahy.Tifrunner.gnm1.ann1.49M1L3	arahy.49M1L3	3.14125	2.24778	2.38187	3.29468	2.20603	2.24162
	arahy.Tifrunner.gnm1.ann1.5M8WZ8	arahy.5M8WZ8	-0.252708	-0.141977	-0.230775	-0.0169041	-0.20946	-0.570341
	Arachis_hypogaea_newGene_19728	--	-0.233069	-0.160124	-0.829142	-0.579478	-0.115427	-0.732751
	arahy.Tifrunner.gnm1.ann1.J6ELEK	arahy.J6ELEK	-2.8393	-3.37629	-3.87383	-2.15229	-3.55651	-3.1446
	arahy.Tifrunner.gnm1.ann1.QLR9MG	arahy.QLR9MG	1.30131	1.02333	1.88142	1.70299	1.21061	1.9679
	arahy.Tifrunner.gnm1.ann1.KMJ8U9	arahy.KMJ8U9	1.85157	2.65922	3.42296	-0.234682	1.23268	3.1914
	arahy.Tifrunner.gnm1.ann1.8MB9CM	arahy.8MB9CM	0.635474	-0.149785	0.511809	2.26216	1.48965	0.208115
	Arachis_hypogaea_newGene_18952	--	0.135053	0.669895	1.76293	0.253309	-0.0370448	1.18802
	arahy.Tifrunner.gnm1.ann1.WZ1AKR	arahy.WZ1AKR	0.694896	1.25081	0.88083	0.833607	1.27909	0.969154
	arahy.Tifrunner.gnm1.ann1.0WWC0W	arahy.0WWC0W	0.435266	0.413276	-0.246516	0.287011	0.145531	-0.388555
	arahy.Tifrunner.gnm1.ann1.PS92UU	arahy.PS92UU	-2.40848	-3.55781	-3.51134	-1.81653	-2.84215	-3.24932
	arahy.Tifrunner.gnm1.ann1.C56Y99	arahy.C56Y99	1.30611	0.771396	0.771194	1.11191	0.27283	0.0924676
	arahy.Tifrunner.gnm1.ann1.Q32PIX	arahy.Q32PIX	3.56352	2.93326	3.30676	2.73755	2.15334	2.00495
	arahy.Tifrunner.gnm1.ann1.AAS7XX	arahy.AAS7XX	-0.0863837	-0.220809	-0.26047	0.0971663	-0.0511793	-0.179602
	arahy.Tifrunner.gnm1.ann1.NG1HRH	arahy.NG1HRH	0.0321777	-0.101391	-0.742198	0.206025	-0.485154	-0.977491
	arahy.Tifrunner.gnm1.ann1.I56AH4	arahy.I56AH4	-0.162192	0.0667207	-1.62548	0.0765246	0.288218	-1.85888
	arahy.Tifrunner.gnm1.ann1.ZZX97Y	arahy.ZZX97Y	0.797058	0.761868	2.07134	0.49706	0.388571	1.35375
	arahy.Tifrunner.gnm1.ann1.WG90F5	arahy.WG90F5	7.50665	7.27567	7.60879	5.82659	5.55633	5.75154
	arahy.Tifrunner.gnm1.ann1.3MG73G	arahy.3MG73G	0.0287442	-0.72216	0.509153	0.711945	-0.0851539	0.177515
	arahy.Tifrunner.gnm1.ann1.W2G52I	arahy.W2G52I	0.491305	0.976042	0.0833427	1.00362	1.56719	0.374136
	arahy.Tifrunner.gnm1.ann1.V0L3RT	arahy.V0L3RT	1.06513	1.54493	1.36557	0.382365	0.7618	0.63169
	arahy.Tifrunner.gnm1.ann1.3S28TX	arahy.3S28TX	1.23587	0.622815	1.20256	0.727839	0.348887	1.11275
	Arachis_hypogaea_newGene_19369	--	-4.11787	-3.25682	-5.41194	-2.37638	-2.31474	-3.16843
	arahy.Tifrunner.gnm1.ann1.D4E4RT	arahy.D4E4RT	0.764389	0.82886	1.44727	0.128871	0.736893	0.562755
	arahy.Tifrunner.gnm1.ann1.X4YETQ	arahy.X4YETQ	-0.278641	0.274872	0.684826	-0.254645	0.0899991	0.732707
	arahy.Tifrunner.gnm1.ann1.2L7SHU	arahy.2L7SHU	0.38592	-0.198166	-0.141057	0.496969	0.143485	0.494455
	arahy.Tifrunner.gnm1.ann1.PSG2M4	arahy.PSG2M4	-0.688611	-1.25268	-0.990808	-0.707663	-1.56397	-0.918672
	arahy.Tifrunner.gnm1.ann1.USCE91	arahy.USCE91	-0.664867	-1.11615	-1.82825	-0.199596	-0.641045	-1.66115
	arahy.Tifrunner.gnm1.ann1.9M9PER	arahy.9M9PER	0.315028	0.309271	-0.378299	0.204406	0.336339	-0.679297
	arahy.Tifrunner.gnm1.ann1.ZY3Q1N	arahy.ZY3Q1N	-1.01347	-1.3625	-1.57155	-2.31145	-1.85166	-2.32451
	arahy.Tifrunner.gnm1.ann1.35ZHSZ	arahy.35ZHSZ	-0.146319	-0.237102	-0.0161817	-0.0618034	0.0846049	0.109019
	arahy.Tifrunner.gnm1.ann1.SX97YB	arahy.SX97YB	0.455088	0.211906	-0.232866	0.0835042	0.216091	-0.616588
	arahy.Tifrunner.gnm1.ann1.T1HKRS	arahy.T1HKRS	0.36919	0.879283	0.643488	-0.203149	0.509039	0.375759
	arahy.Tifrunner.gnm1.ann1.D71CJ0	arahy.D71CJ0	-0.0786121	0.0889342	0.0237166	-0.231451	0.175268	0.180846
	arahy.Tifrunner.gnm1.ann1.DGN4MQ	arahy.DGN4MQ	0.0634005	0.0784332	0.2373	0.0260805	0.137833	0.0913828
	arahy.Tifrunner.gnm1.ann1.EIFC1U	arahy.EIFC1U	-1.20041	-1.37014	-1.79781	-0.021624	-1.22232	-0.703132
	arahy.Tifrunner.gnm1.ann1.24PQDM	arahy.24PQDM	0.329797	0.259071	0.610829	0.602119	0.269684	0.146918
	arahy.Tifrunner.gnm1.ann1.GMAR34	arahy.GMAR34	0.0449985	-0.759937	0.215886	-0.602706	-1.19779	-0.421961
	arahy.Tifrunner.gnm1.ann1.73HB7C	arahy.73HB7C	-0.632837	-1.70416	-1.86035	0.16782	-0.981146	-1.06486
	arahy.Tifrunner.gnm1.ann1.11NDUV	arahy.11NDUV	-0.430411	-0.584903	-0.925126	-1.09632	-1.12719	-1.25632
	arahy.Tifrunner.gnm1.ann1.84MHXV	arahy.84MHXV	0.339481	0.430332	1.28279	0.243213	-0.446564	0.80845
	arahy.Tifrunner.gnm1.ann1.R4CPVK	arahy.R4CPVK	3.62398	2.87724	3.90713	3.20103	2.87131	3.52506
SnRK	arahy.Tifrunner.gnm1.ann1.R8DMLF	arahy.R8DMLF	0.965322	0.746281	0.762323	0.935907	0.56205	1.12889
	arahy.Tifrunner.gnm1.ann1.BWHT07	arahy.BWHT07	-0.402736	-1.38992	-1.60826	0.490923	-0.0755813	-0.906913
	arahy.Tifrunner.gnm1.ann1.JFE5DU	arahy.JFE5DU	0.567483	0.494687	0.565168	0.417067	0.356318	0.581938
	arahy.Tifrunner.gnm1.ann1.RP0VY0	arahy.RP0VY0	-0.372616	-0.76721	0.115646	0.941384	-0.432806	-0.0197133
	arahy.Tifrunner.gnm1.ann1.46W8J9	arahy.46W8J9	1.28744	1.92511	1.71826	1.39028	2.00083	1.87928
	arahy.Tifrunner.gnm1.ann1.WMG1IV	arahy.WMG1IV	0.627619	1.02846	1.54967	-0.0608163	0.543619	0.74183
	arahy.Tifrunner.gnm1.ann1.R3SNN2	arahy.R3SNN2	-1.17003	-0.912452	-0.953703	-1.44669	-0.957012	-0.573817
	arahy.Tifrunner.gnm1.ann1.HT4C7P	arahy.HT4C7P	0.384489	0.698213	1.63238	0.0320022	0.0483376	1.36768
	arahy.Tifrunner.gnm1.ann1.QIB13C	arahy.QIB13C	0.842945	0.00957958	--	-0.689032	0.351854	0.966574
	arahy.Tifrunner.gnm1.ann1.FKJ1CZ	arahy.FKJ1CZ	1.9224	2.71707	2.24499	1.48124	2.41215	1.78817
	arahy.Tifrunner.gnm1.ann1.40LWFJ	arahy.40LWFJ	--	--	--	-1.00772	-2.5139	-5.53375
	arahy.Tifrunner.gnm1.ann1.XA421G	arahy.XA421G	0.773771	0.567748	0.665557	0.716979	0.944947	0.86256
	arahy.Tifrunner.gnm1.ann1.IF0A72	arahy.IF0A72	0.439073	-1.54128	-2.81458	1.02289	-0.105187	-1.81769
	arahy.Tifrunner.gnm1.ann1.X9TFBI	arahy.X9TFBI	0.335248	0.0460211	-0.27062	0.868613	0.438098	-0.0777671
	arahy.Tifrunner.gnm1.ann1.LVT35Y	arahy.LVT35Y	0.529155	0.609733	0.482362	0.554902	1.01494	-0.0209824
	arahy.Tifrunner.gnm1.ann1.GW8KD6	arahy.GW8KD6	-1.98028	-1.89647	-3.08247	-1.72814	-1.61136	-2.8367
	arahy.Tifrunner.gnm1.ann1.H78BJL	arahy.H78BJL	-0.0699256	-0.0169767	-0.647871	0.0099677	0.101956	-0.437164
	arahy.Tifrunner.gnm1.ann1.PVK25X	arahy.PVK25X	-0.635968	-0.266536	-0.75377	-1.1311	-0.87413	-0.351224
	arahy.Tifrunner.gnm1.ann1.0YRW91	arahy.0YRW91	0.259994	-0.0397895	-0.305763	0.891663	0.515911	-0.244406
	arahy.Tifrunner.gnm1.ann1.CP2NGN	arahy.CP2NGN	0.537406	0.430085	-0.27536	0.186605	-0.212027	-0.430664
	arahy.Tifrunner.gnm1.ann1.3ML67S	arahy.3ML67S	0.439677	-0.127939	0.256211	-0.379459	-0.145879	-0.110632
	arahy.Tifrunner.gnm1.ann1.MX3F0M	arahy.MX3F0M	2.02212	1.72169	1.99751	1.00356	1.3701	1.48577
	arahy.Tifrunner.gnm1.ann1.663I25	arahy.663I25	1.11669	-0.706979	-2.75786	0.993114	-0.80191	-2.16979
	arahy.Tifrunner.gnm1.ann1.B16QUM	arahy.B16QUM	--	--	--	-1.76182	-3.01564	-4.11973
NCED	arahy.Tifrunner.gnm1.ann1.H0876V	arahy.H0876V	3.54938	3.81001	-1.10395	2.09118	2.83839	-2.39998
	arahy.Tifrunner.gnm1.ann1.39HIQW	arahy.39HIQW	3.56856	3.82945	-1.08783	2.0872	2.8433	-2.38973
ABF	arahy.Tifrunner.gnm1.ann1.AWSU0J	arahy.AWSU0J	2.99181	1.95041	1.64616	3.14285	2.06483	1.48716
	arahy.Tifrunner.gnm1.ann1.207GSN	arahy.207GSN	0.608248	0.740128	1.11366	0.433327	0.451682	1.26812
	arahy.Tifrunner.gnm1.ann1.S6MTJ1	arahy.S6MTJ1	-0.423025	-0.770205	-0.920212	-1.4798	-1.72748	--
	arahy.Tifrunner.gnm1.ann1.1A1ACU	arahy.1A1ACU	2.89937	3.35812	4.53243	1.71561	2.46096	2.98046
	arahy.Tifrunner.gnm1.ann1.203Q7N	arahy.203Q7N	-0.178853	0.605001	-0.427315	0.851417	1.0602	0.190435
	arahy.Tifrunner.gnm1.ann1.Z3D5KE	arahy.Z3D5KE	2.70863	1.68641	1.52403	2.43299	1.5668	1.21874
	arahy.Tifrunner.gnm1.ann1.ZS1FXZ	arahy.ZS1FXZ	0.450115	1.13283	-0.396473	0.257055	1.31065	-0.255619
	arahy.Tifrunner.gnm1.ann1.U157SK	arahy.U157SK	0.936649	0.754863	1.62944	1.03626	0.901036	1.43519
	arahy.Tifrunner.gnm1.ann1.N4NI2R	arahy.N4NI2R	0.210217	0.599452	0.86592	-0.0273388	0.362716	0.781058
	arahy.Tifrunner.gnm1.ann1.6NN0YE	arahy.6NN0YE	-0.0341784	-0.925622	-0.858419	0.564306	0.160152	-0.380972
	arahy.Tifrunner.gnm1.ann1.I1HQCQ	arahy.I1HQCQ	0.596916	0.394528	1.32179	-0.180142	-0.0367484	0.909619
	arahy.Tifrunner.gnm1.ann1.49VWUD	arahy.49VWUD	0.688928	-0.42353	-0.144702	0.732172	0.0581503	-0.644447
	arahy.Tifrunner.gnm1.ann1.G5ZZFA	arahy.G5ZZFA	0.707056	0.462482	1.84751	0.931686	0.621977	1.86795
	arahy.Tifrunner.gnm1.ann1.B9A4XU	arahy.B9A4XU	3.55646	3.30892	4.53223	0.924249	1.95783	2.59127
TGA	arahy.Tifrunner.gnm1.ann1.YC6VBU	arahy.YC6VBU	1.75493	1.44284	1.0943	1.91699	1.56427	0.972821
	arahy.Tifrunner.gnm1.ann1.P1JBJN	arahy.P1JBJN	1.71585	1.44878	1.14062	1.81023	1.31874	1.15978
	arahy.Tifrunner.gnm1.ann1.4WA5US	arahy.4WA5US	0.481399	-0.00244732	0.280437	-0.223857	-0.333666	0.186123
	arahy.Tifrunner.gnm1.ann1.LKX9XM	arahy.LKX9XM	0.350815	0.0908612	-0.229562	0.293093	0.251349	-0.0723264
	arahy.Tifrunner.gnm1.ann1.KZ9VWQ	arahy.KZ9VWQ	0.152328	-0.0836784	0.0680779	-0.137055	-0.198008	-0.098184
	arahy.Tifrunner.gnm1.ann1.BC7D9W	arahy.BC7D9W	4.34091	4.41201	5.51981	4.46338	4.63094	4.5293
	arahy.Tifrunner.gnm1.ann1.RKP385	arahy.RKP385	0.420541	0.179805	0.377213	0.291793	0.196833	0.0704465
	arahy.Tifrunner.gnm1.ann1.6K442L	arahy.6K442L	0.226493	0.372865	0.362654	0.824605	0.733116	-0.377331
	arahy.Tifrunner.gnm1.ann1.46R2K9	arahy.46R2K9	0.121832	0.504307	0.161718	0.120571	-0.264283	-0.225335
	arahy.Tifrunner.gnm1.ann1.5PG8C6	arahy.5PG8C6	-0.270756	-0.100683	1.76357	-3.20475	-5.68381	-1.93641
	arahy.Tifrunner.gnm1.ann1.AAI19J	arahy.AAI19J	-0.406462	-0.501252	-0.525406	-0.77736	-0.649247	-0.675064
	arahy.Tifrunner.gnm1.ann1.RIV6ZB	arahy.RIV6ZB	0.394804	-0.067629	-0.713555	0.548074	-0.0115619	-1.22669
	arahy.Tifrunner.gnm1.ann1.SERN02	arahy.SERN02	0.315614	0.401788	0.329137	0.443451	0.252673	0.162482
	arahy.Tifrunner.gnm1.ann1.U38C07	arahy.U38C07	-0.533503	-0.438831	-0.272701	-0.577505	-0.609327	-0.0891867
	arahy.Tifrunner.gnm1.ann1.PHPT4F	arahy.PHPT4F	0.149163	0.26619	0.230634	-0.117882	0.175337	-0.0175836
	arahy.Tifrunner.gnm1.ann1.D3TLZY	arahy.D3TLZY	0.333733	0.66787	1.06242	-0.286895	0.059368	0.774547
NPR1	arahy.Tifrunner.gnm1.ann1.HJ4XGR	arahy.HJ4XGR	-0.488534	0.495075	-0.0768093	0.053904	0.539182	-0.679002
	arahy.Tifrunner.gnm1.ann1.ZSLI3V	arahy.ZSLI3V	-0.39115	-0.59511	-0.339515	-0.423964	-0.436454	-0.436545
	arahy.Tifrunner.gnm1.ann1.D2XTM9	arahy.D2XTM9	-1.17739	-1.17817	-1.7813	-0.717494	-1.68522	-0.594795
	arahy.Tifrunner.gnm1.ann1.VK3CXU	arahy.VK3CXU	-1.46077	-1.61482	-1.28513	-1.09246	-1.53702	-1.07154
	arahy.Tifrunner.gnm1.ann1.R60CUW	arahy.R60CUW	0.194538	-0.312308	0.322371	0.253941	0.136834	0.45483
	arahy.Tifrunner.gnm1.ann1.KS67M3	arahy.KS67M3	-1.81573	-1.95495	-1.77533	-1.2012	-1.42545	-1.61184
	arahy.Tifrunner.gnm1.ann1.A4KSPL	arahy.A4KSPL	0.71967	0.684919	-0.490407	0.743154	0.431672	-0.933287
	arahy.Tifrunner.gnm1.ann1.K4FBU4	arahy.K4FBU4	-1.73276	-2.48907	-0.970384	-2.09861	-2.35503	-1.02248
PAL	arahy.Tifrunner.gnm1.ann1.5H4H17	arahy.5H4H17	-0.913913	-3.2932	-2.476	-0.326637	-1.61092	-2.28434
	arahy.Tifrunner.gnm1.ann1.A0ACWS	arahy.A0ACWS	0.569723	1.31519	2.08618	0.631798	0.323994	1.62621
	arahy.Tifrunner.gnm1.ann1.NB2RRK	arahy.NB2RRK	2.83826	1.63884	2.08637	1.85967	1.11732	1.04874
	arahy.Tifrunner.gnm1.ann1.0B4MFB	arahy.0B4MFB	2.9214	1.60863	1.9377	1.75919	0.845554	0.850376
	arahy.Tifrunner.gnm1.ann1.FI9C9D	arahy.FI9C9D	-0.989748	-2.71674	-3.02894	-0.193447	-1.47529	-2.15221
	arahy.Tifrunner.gnm1.ann1.G9Z3VW	arahy.G9Z3VW	0.516859	0.200389	0.601821	0.642945	0.73983	0.824427
	arahy.Tifrunner.gnm1.ann1.V1SQAY	arahy.V1SQAY	1.33008	-0.851519	0.462936	1.61786	0.443207	0.212406
	arahy.Tifrunner.gnm1.ann1.PUMP6L	arahy.PUMP6L	1.88328	-0.797512	0.356592	2.15762	0.353579	-0.0188745
