# Supplementary material for: Comparative transcriptome analysis of genes involved in the drought stress response of two peanut (Arachis hypogaea L.) varieties
Source: BMC Plant Biol. 2021 Jan 27;21:64. doi: 10.1186/s12870-020-02761-1 (PMC7839228; doi:10.1186/s12870-020-02761-1)
Supplement: Supplementary file 8 — Additional file 8: Table S7. Drought-tolerance mechanism of peanut. This table provides expression levels of genes related to resistance to drought stress in peanut. [file 12870_2020_2761_MOESM8_ESM.xls]

## Sheet: Sheet1
#ID	gene_name	FH CKvs FH DT1	FH CKvs FH DT2	FH CKvs FH DT3	NH CKvs NH DT1	NH CKvs NH DT2	NH CKvs NH DT3
arahy.Tifrunner.gnm1.ann1.C0GFHN	arahy.C0GFHN	-1.61255	-1.96008	-2.15575	-0.4497	-1.01894	-1.46049
arahy.Tifrunner.gnm1.ann1.11XWIC	arahy.11XWIC	--	--	--	0.676169	0.189528	--
arahy.Tifrunner.gnm1.ann1.7Y0XMR	arahy.7Y0XMR	-0.713898	-0.550831	-0.194582	-0.509278	-0.589724	-0.892139
arahy.Tifrunner.gnm1.ann1.AF6N0J	arahy.AF6N0J	0.60631	0.914479	0.901589	0.114345	0.349418	0.543063
arahy.Tifrunner.gnm1.ann1.YV6W0W	arahy.YV6W0W	-0.586521	-0.474724	-1.21136	-0.850549	-0.814189	-1.08292
arahy.Tifrunner.gnm1.ann1.KV6YTY	arahy.KV6YTY	2.08364	2.36411	2.5487	1.75163	1.84661	2.17494
arahy.Tifrunner.gnm1.ann1.INBH69	arahy.INBH69	-0.519606	-0.394897	0.956812	-0.550527	-1.30669	0.678999
arahy.Tifrunner.gnm1.ann1.7RR6EE	arahy.7RR6EE	-1.30373	-1.54329	-1.66734	-0.186554	-0.631129	-1.01895
arahy.Tifrunner.gnm1.ann1.EEM62Q	arahy.EEM62Q	0.0807141	-0.0739273	-0.504916	0.176485	-0.0487218	-0.427338
arahy.Tifrunner.gnm1.ann1.CB6P6Z	arahy.CB6P6Z	0.597301	0.627807	0.286171	0.223327	0.218511	-0.430896
arahy.Tifrunner.gnm1.ann1.71BXTT	arahy.71BXTT	0.21908	0.224223	-0.294895	-0.0228824	0.138539	-0.925404
arahy.Tifrunner.gnm1.ann1.VG4MW6	arahy.VG4MW6	0.222565	0.221788	-0.121116	0.97463	0.165918	0.229628
arahy.Tifrunner.gnm1.ann1.S1942W	arahy.S1942W	1.77614	2.3297	1.68025	1.45023	2.11345	1.56822
arahy.Tifrunner.gnm1.ann1.LY1943	arahy.LY1943	-1.60255	-2.25936	-4.8701	0.00613164	-0.118535	-0.256368
arahy.Tifrunner.gnm1.ann1.KQ3H1K	arahy.KQ3H1K	0.251024	0.416932	0.408692	0.355511	0.333471	0.712284
arahy.Tifrunner.gnm1.ann1.3A78DL	arahy.3A78DL	1.21422	1.4179	0.0805802	1.2061	1.17712	-0.378335
arahy.Tifrunner.gnm1.ann1.EH3L7F	arahy.EH3L7F	--	--	--	0.109354	--	-0.187676
arahy.Tifrunner.gnm1.ann1.YC6VBU	arahy.YC6VBU	1.75493	1.44284	1.0943	1.91699	1.56427	0.972821
arahy.Tifrunner.gnm1.ann1.84K5HT	arahy.84K5HT	--	--	1.71731	0.322633	-0.0242747	--
arahy.Tifrunner.gnm1.ann1.P1JBJN	arahy.P1JBJN	1.71585	1.44878	1.14062	1.81023	1.31874	1.15978
arahy.Tifrunner.gnm1.ann1.4WA5US	arahy.4WA5US	0.481399	-0.00244732	0.280437	-0.223857	-0.333666	0.186123
arahy.Tifrunner.gnm1.ann1.LKX9XM	arahy.LKX9XM	0.350815	0.0908612	-0.229562	0.293093	0.251349	-0.0723264
arahy.Tifrunner.gnm1.ann1.KZ9VWQ	arahy.KZ9VWQ	0.152328	-0.0836784	0.0680779	-0.137055	-0.198008	-0.098184
arahy.Tifrunner.gnm1.ann1.BC7D9W	arahy.BC7D9W	4.34091	4.41201	5.51981	4.46338	4.63094	4.5293
arahy.Tifrunner.gnm1.ann1.RKP385	arahy.RKP385	0.420541	0.179805	0.377213	0.291793	0.196833	0.0704465
arahy.Tifrunner.gnm1.ann1.0GP62G	arahy.0GP62G	--	1.71376	0.62991	--	1.52991	--
arahy.Tifrunner.gnm1.ann1.6K442L	arahy.6K442L	0.226493	0.372865	0.362654	0.824605	0.733116	-0.377331
arahy.Tifrunner.gnm1.ann1.46R2K9	arahy.46R2K9	0.121832	0.504307	0.161718	0.120571	-0.264283	-0.225335
arahy.Tifrunner.gnm1.ann1.3YF6JX	arahy.3YF6JX	--	0.68869	0.53336	-0.944483	-0.332097	-0.128534
arahy.Tifrunner.gnm1.ann1.J1CFJJ	arahy.J1CFJJ	--	--	--	-0.580507	-1.22883	-1.8872
arahy.Tifrunner.gnm1.ann1.980X4K	arahy.980X4K	--	--	--	-0.806798	-0.668553	-1.24599
arahy.Tifrunner.gnm1.ann1.5PG8C6	arahy.5PG8C6	-0.270756	-0.100683	1.76357	-3.20475	-5.68381	-1.93641
arahy.Tifrunner.gnm1.ann1.AAI19J	arahy.AAI19J	-0.406462	-0.501252	-0.525406	-0.77736	-0.649247	-0.675064
arahy.Tifrunner.gnm1.ann1.RIV6ZB	arahy.RIV6ZB	0.394804	-0.067629	-0.713555	0.548074	-0.0115619	-1.22669
arahy.Tifrunner.gnm1.ann1.SERN02	arahy.SERN02	0.315614	0.401788	0.329137	0.443451	0.252673	0.162482
arahy.Tifrunner.gnm1.ann1.U38C07	arahy.U38C07	-0.533503	-0.438831	-0.272701	-0.577505	-0.609327	-0.0891867
arahy.Tifrunner.gnm1.ann1.PHPT4F	arahy.PHPT4F	0.149163	0.26619	0.230634	-0.117882	0.175337	-0.0175836
arahy.Tifrunner.gnm1.ann1.NF5K9F	arahy.NF5K9F	1.53266	1.20439	0.983128	2.12461	1.54308	1.31574
arahy.Tifrunner.gnm1.ann1.6CI6DX	arahy.6CI6DX	-0.293552	-0.0545722	-0.692238	-0.469495	-0.539108	-0.557596
arahy.Tifrunner.gnm1.ann1.FEY4ZS	arahy.FEY4ZS	1.8079	1.68798	1.63342	1.53414	1.10846	1.46035
arahy.Tifrunner.gnm1.ann1.XQCE19	arahy.XQCE19	-0.304774	0.132365	0.069083	-0.501764	-0.70077	-0.293165
arahy.Tifrunner.gnm1.ann1.W6NXS0	arahy.W6NXS0	1.27144	1.39848	1.25492	1.63933	0.964747	2.13784
arahy.Tifrunner.gnm1.ann1.34TJV2	arahy.34TJV2	2.51507	1.39604	1.8622	0.98407	1.11418	1.57819
arahy.Tifrunner.gnm1.ann1.MISE4Z	arahy.MISE4Z	-0.05971	0.501166	0.195852	-0.276671	0.0312186	1.17561
arahy.Tifrunner.gnm1.ann1.BN59M2	arahy.BN59M2	-0.696441	-0.360052	-0.164996	-0.304934	-0.241942	0.711421
arahy.Tifrunner.gnm1.ann1.GCZ0RK	arahy.GCZ0RK	0.881696	0.682193	1.05796	-0.0614076	-0.555308	-0.202495
arahy.Tifrunner.gnm1.ann1.I837JZ	arahy.I837JZ	-0.925011	-1.01393	-1.38276	-0.953859	-1.4372	-1.44953
arahy.Tifrunner.gnm1.ann1.L69YUE	arahy.L69YUE	-1.31419	-1.35656	-1.64009	-1.6328	-1.81194	-1.42355
arahy.Tifrunner.gnm1.ann1.H2G8AX	arahy.H2G8AX	2.0144	1.80593	2.35849	0.964686	1.00998	1.58698
arahy.Tifrunner.gnm1.ann1.AS50A0	arahy.AS50A0	2.18513	1.83629	2.4887	1.09443	0.994515	1.77145
arahy.Tifrunner.gnm1.ann1.K53WYZ	arahy.K53WYZ	-0.276047	0.384201	0.507327	-0.18697	0.319479	0.53811
arahy.Tifrunner.gnm1.ann1.Z40WPA	arahy.Z40WPA	-0.170823	-0.193213	-0.0779665	-0.166079	-0.0116381	0.302154
arahy.Tifrunner.gnm1.ann1.X0JMED	arahy.X0JMED	0.014895	-0.160374	0.00183294	-0.0103208	-0.117708	-0.145461
arahy.Tifrunner.gnm1.ann1.7Q3FE7	arahy.7Q3FE7	0.242331	0.259554	0.18782	-0.0995139	0.268338	0.151594
arahy.Tifrunner.gnm1.ann1.GM7FG5	arahy.GM7FG5	-0.66292	0.0271669	0.0438912	-0.764121	0.503317	0.25528
arahy.Tifrunner.gnm1.ann1.PYTT1E	arahy.PYTT1E	3.33184	3.16058	4.1863	-1.01624	-0.354261	1.21483
arahy.Tifrunner.gnm1.ann1.LL0XTR	arahy.LL0XTR	0.115748	0.484517	0.2267	-0.0636371	0.40802	0.152005
arahy.Tifrunner.gnm1.ann1.DES9ZX	arahy.DES9ZX	-0.280705	0.160915	0.297723	0.366138	0.332944	0.308027
arahy.Tifrunner.gnm1.ann1.26FV7C	arahy.26FV7C	-0.0717834	-0.0347035	-0.180152	-0.437392	-0.649407	-0.729951
arahy.Tifrunner.gnm1.ann1.2QEA81	arahy.2QEA81	0.393726	0.882493	0.81138	0.820049	0.571452	0.744211
arahy.Tifrunner.gnm1.ann1.28JICE	arahy.28JICE	0.580974	1.1341	0.898073	0.836124	0.886132	1.02718
arahy.Tifrunner.gnm1.ann1.6S0WZ6	arahy.6S0WZ6	--	5.31444	6.22247	--	--	7.10207
arahy.Tifrunner.gnm1.ann1.TP5DYC	arahy.TP5DYC	0.98195	0.806307	1.1619	0.499366	0.485538	1.16905
arahy.Tifrunner.gnm1.ann1.ER10T9	arahy.ER10T9	-0.47042	-0.393679	-0.580975	-0.381931	-0.0784882	-0.565941
arahy.Tifrunner.gnm1.ann1.MW305E	arahy.MW305E	0.981991	0.850889	1.31147	0.269546	0.331523	1.18735
Arachis_hypogaea_newGene_5948	--	1.16485	1.22686	1.00692	0.896398	1.06785	1.00661
arahy.Tifrunner.gnm1.ann1.WE7CEL	arahy.WE7CEL	0.24248	0.75674	0.163711	0.148473	-0.261853	0.146231
arahy.Tifrunner.gnm1.ann1.77GXGK	arahy.77GXGK	-0.106383	-0.162055	-0.287393	-0.0194874	0.0310166	-0.555468
Arachis_hypogaea_newGene_10448	--	-0.294168	-0.267716	-0.456699	0.131664	-0.211117	-0.851076
arahy.Tifrunner.gnm1.ann1.0II3I9	arahy.0II3I9	4.02559	3.75368	4.65308	4.01777	3.35746	4.14977
arahy.Tifrunner.gnm1.ann1.SCHW0S	arahy.SCHW0S	2.67411	2.484	1.94561	1.25144	1.82781	1.85027
arahy.Tifrunner.gnm1.ann1.77YH77	arahy.77YH77	3.84614	3.65694	4.1299	4.24111	3.66148	3.91501
arahy.Tifrunner.gnm1.ann1.B363MR	arahy.B363MR	-0.817705	-3.64507	-3.9469	-0.0999838	-2.36831	-2.8958
arahy.Tifrunner.gnm1.ann1.GJKP1U	arahy.GJKP1U	0.699082	1.29654	2.04927	0.748312	1.01151	2.49348
arahy.Tifrunner.gnm1.ann1.EEUI5F	arahy.EEUI5F	-0.174014	-1.51473	-0.404178	0.3092	-1.43884	0.683415
Arachis_hypogaea_newGene_7314	--	-0.338836	0.390288	0.996349	-0.331856	0.277713	1.16328
arahy.Tifrunner.gnm1.ann1.9BEE5S	arahy.9BEE5S	0.172125	0.495012	0.000879304	0.493335	0.563379	0.213489
arahy.Tifrunner.gnm1.ann1.G9F7ZA	arahy.G9F7ZA	1.77316	0.834747	0.720398	1.14801	0.198124	0.0174103
arahy.Tifrunner.gnm1.ann1.VTM4IV	arahy.VTM4IV	-1.24434	-1.6033	-2.0865	-0.950292	-2.01457	-2.58016
arahy.Tifrunner.gnm1.ann1.4VZ14Z	arahy.4VZ14Z	-0.168861	-0.107534	1.64017	0.0686047	-0.3199	2.15262
arahy.Tifrunner.gnm1.ann1.18JCSN	arahy.18JCSN	-0.951126	-0.697606	0.195315	0.878052	0.391383	1.71208
arahy.Tifrunner.gnm1.ann1.ZRCJ38	arahy.ZRCJ38	-0.977203	-1.04128	-1.78607	-0.596726	-0.846483	-1.69465
arahy.Tifrunner.gnm1.ann1.WS6393	arahy.WS6393	0.0507073	-0.0702222	0.0511489	0.327737	-0.438087	0.316431
arahy.Tifrunner.gnm1.ann1.QP6CUQ	arahy.QP6CUQ	-0.810385	-1.54496	-1.58094	-0.624032	-1.56773	-1.31944
arahy.Tifrunner.gnm1.ann1.KWM0H4	arahy.KWM0H4	2.82051	2.14413	2.15843	1.62062	1.04743	0.871642
arahy.Tifrunner.gnm1.ann1.2ZZ8MX	arahy.2ZZ8MX	-0.326678	-0.442358	-0.174351	-0.25292	-0.313645	-0.525213
arahy.Tifrunner.gnm1.ann1.53FINS	arahy.53FINS	0.649543	0.221361	0.899526	0.724328	0.453507	0.0769337
arahy.Tifrunner.gnm1.ann1.K29YM9	arahy.K29YM9	-0.678787	-1.46118	-1.46711	-0.558725	-1.52412	-1.41913
arahy.Tifrunner.gnm1.ann1.K2RFPE	arahy.K2RFPE	0.019047	-0.131883	0.011972	-0.179084	-0.285631	-0.293384
arahy.Tifrunner.gnm1.ann1.N7S79M	arahy.N7S79M	0.0860756	0.137998	-0.557651	-0.232999	-0.659753	-0.238964
arahy.Tifrunner.gnm1.ann1.A2UKNP	arahy.A2UKNP	-0.459458	-0.279075	0.0613116	--	--	--
arahy.Tifrunner.gnm1.ann1.LC98AP	arahy.LC98AP	1.22066	1.37463	3.23583	0.713426	1.09702	2.15585
Arachis_hypogaea_newGene_15486	--	-1.05997	-0.503712	-1.56176	-0.864197	-1.15702	-2.6212
arahy.Tifrunner.gnm1.ann1.53VZ2L	arahy.53VZ2L	-1.46214	-1.50467	-1.84923	-1.16225	-1.03032	-0.851196
arahy.Tifrunner.gnm1.ann1.0IR88Q	arahy.0IR88Q	0.12523	0.132615	-0.209295	0.0888993	0.269606	-0.29051
arahy.Tifrunner.gnm1.ann1.GJWA3D	arahy.GJWA3D	0.826014	1.39223	0.921397	1.29761	1.51062	0.654194
arahy.Tifrunner.gnm1.ann1.QNA1HW	arahy.QNA1HW	-1.17568	-1.25751	-1.50401	-1.17675	-0.795208	-1.04496
arahy.Tifrunner.gnm1.ann1.0KJ6B5	arahy.0KJ6B5	0.094596	0.369163	-0.195464	0.0297058	0.543806	-0.198916
arahy.Tifrunner.gnm1.ann1.11SE8F	arahy.11SE8F	1.28177	1.00702	0.985834	0.17487	1.31801	0.333233
arahy.Tifrunner.gnm1.ann1.AB3H6U	arahy.AB3H6U	-2.81809	-4.38519	-5.58258	-2.56847	-3.54529	-3.98495
arahy.Tifrunner.gnm1.ann1.BU7NMG	arahy.BU7NMG	-0.428391	-1.75811	-3.54865	-1.60291	-3.29584	-4.82281
arahy.Tifrunner.gnm1.ann1.9QX17Y	arahy.9QX17Y	-1.34194	-0.82872	-3.17751	1.48954	-0.45508	-0.956575
arahy.Tifrunner.gnm1.ann1.PI6GK2	arahy.PI6GK2	0.0783033	-1.22417	-2.81061	0.533582	-0.571196	-1.94674
arahy.Tifrunner.gnm1.ann1.1B2UBR	arahy.1B2UBR	-0.132429	-1.00222	-2.67144	0.56478	-0.404246	-2.35933
arahy.Tifrunner.gnm1.ann1.BTM1YE	arahy.BTM1YE	0.729336	0.0918522	-2.2701	0.998449	0.264482	-1.62844
arahy.Tifrunner.gnm1.ann1.66SDN0	arahy.66SDN0	0.846838	-0.56653	-1.96776	0.89787	-0.272018	-1.82517
arahy.Tifrunner.gnm1.ann1.YZ06AV	arahy.YZ06AV	2.2534	1.29257	-1.55859	2.40908	1.5011	-1.75128
arahy.Tifrunner.gnm1.ann1.RBYB13	arahy.RBYB13	-0.425806	-1.2964	-2.23537	0.293241	-0.629656	-1.23788
arahy.Tifrunner.gnm1.ann1.I21UC1	arahy.I21UC1	-0.961137	-2.69593	-6.49831	-0.184262	-2.37194	-4.93801
arahy.Tifrunner.gnm1.ann1.PIZC5V	arahy.PIZC5V	-2.81994	-5.54818	-6.62639	-2.65975	-4.92976	-5.9105
arahy.Tifrunner.gnm1.ann1.9X74H2	arahy.9X74H2	0.0643213	0.354726	1.35794	0.0207953	0.0914462	1.50519
arahy.Tifrunner.gnm1.ann1.TCR54Y	arahy.TCR54Y	-2.04453	-2.96533	-3.25669	--	--	--
arahy.Tifrunner.gnm1.ann1.39S8LV	arahy.39S8LV	-1.01543	-2.30028	-3.03509	-0.565077	-1.69041	-2.42553
arahy.Tifrunner.gnm1.ann1.MF538D	arahy.MF538D	0.0965504	-0.864795	-3.00438	0.439533	-0.313084	-2.17447
arahy.Tifrunner.gnm1.ann1.KSV0XM	arahy.KSV0XM	-1.55911	-2.78864	-3.7033	-1.29225	-2.54777	-2.94684
arahy.Tifrunner.gnm1.ann1.RVN5Z1	arahy.RVN5Z1	-1.75539	-2.47847	-2.78232	-2.00471	-2.52457	-2.15147
arahy.Tifrunner.gnm1.ann1.AAY07D	arahy.AAY07D	2.29099	1.59791	0.0887285	2.18342	1.41363	-0.233282
arahy.Tifrunner.gnm1.ann1.MVQ7LV	arahy.MVQ7LV	-0.0830468	-0.541085	-2.7356	0.742084	-0.0480011	-1.74628
arahy.Tifrunner.gnm1.ann1.CW3FX9	arahy.CW3FX9	-2.86839	-5.5013	-6.46697	-3.1961	-5.55999	-7.16961
arahy.Tifrunner.gnm1.ann1.9042LP	arahy.9042LP	-0.531398	-1.59563	-3.03239	0.321676	-1.03806	-2.11411
arahy.Tifrunner.gnm1.ann1.3I3T69	arahy.3I3T69	-0.178867	-0.11119	0.442525	0.625944	-1.85918	1.16814
arahy.Tifrunner.gnm1.ann1.NN0MZU	arahy.NN0MZU	-0.0153779	-0.883232	-2.01088	0.50565	-0.262614	-1.25491
arahy.Tifrunner.gnm1.ann1.30A6BG	arahy.30A6BG	-0.206584	-1.58298	-3.12699	0.0805326	-1.16747	-2.33579
arahy.Tifrunner.gnm1.ann1.VHAI7W	arahy.VHAI7W	0.312645	-0.666155	-2.18859	0.0914253	-0.707972	-1.77111
Arachis_hypogaea_newGene_11593	--	6.93291	6.88612	7.43066	--	--	5.30267
arahy.Tifrunner.gnm1.ann1.FRV526	arahy.FRV526	-2.29051	-2.84886	-2.17364	-2.6765	-3.28126	-1.22449
arahy.Tifrunner.gnm1.ann1.487MWI	arahy.487MWI	-0.453214	-1.15199	-1.08787	--	--	--
arahy.Tifrunner.gnm1.ann1.B5AM0N	arahy.B5AM0N	-0.265152	-0.166486	0.363276	-0.17958	-0.631813	0.490178
arahy.Tifrunner.gnm1.ann1.DJM1RY	arahy.DJM1RY	-0.916526	-2.97524	-4.63844	-0.736796	-2.72344	-4.06418
arahy.Tifrunner.gnm1.ann1.AFZN0R	arahy.AFZN0R	0.429981	-0.426292	-2.15967	-0.255695	-1.01512	-2.3764
arahy.Tifrunner.gnm1.ann1.5CP0AS	arahy.5CP0AS	-0.0446067	0.263031	-0.329574	-0.383937	-0.523709	-0.28924
arahy.Tifrunner.gnm1.ann1.F0UT86	arahy.F0UT86	-0.917362	-1.52383	-1.89173	-0.366245	-0.975537	-1.2466
arahy.Tifrunner.gnm1.ann1.63GP52	arahy.63GP52	-2.05853	-3.06628	-4.00761	-1.69526	-3.05035	-3.28422
arahy.Tifrunner.gnm1.ann1.DHZ2RQ	arahy.DHZ2RQ	-0.256574	-1.06596	-2.26277	0.0656709	-0.625784	-1.42367
arahy.Tifrunner.gnm1.ann1.8FEK6M	arahy.8FEK6M	-1.29951	-1.17247	-1.72909	-1.21075	-1.02836	-1.20713
arahy.Tifrunner.gnm1.ann1.JVEI5Y	arahy.JVEI5Y	0.7637	-0.474309	-2.53831	1.12115	-0.100475	-1.47131
arahy.Tifrunner.gnm1.ann1.6R2Q8J	arahy.6R2Q8J	-1.36613	-0.858998	-2.67955	-2.31557	-2.03626	-5.34726
arahy.Tifrunner.gnm1.ann1.8LQR2U	arahy.8LQR2U	-0.336239	-1.46374	-2.49371	-0.503968	-1.49276	-2.03439
arahy.Tifrunner.gnm1.ann1.71HCYD	arahy.71HCYD	0.485723	-0.397457	-1.98558	0.723513	-0.197161	-1.08754
arahy.Tifrunner.gnm1.ann1.110G34	arahy.110G34	0.257736	-0.592106	-1.56023	0.160812	-0.757363	-1.14521
arahy.Tifrunner.gnm1.ann1.HCTL36	arahy.HCTL36	-0.131121	-0.372593	-2.06485	0.635512	0.116234	-1.1883
arahy.Tifrunner.gnm1.ann1.61CDGC	arahy.61CDGC	-0.112234	-0.613554	-1.13336	0.0260203	0.290965	-0.203808
arahy.Tifrunner.gnm1.ann1.9BXG3M	arahy.9BXG3M	0.726963	0.0586038	-1.80875	0.399801	-0.261893	-1.87664
arahy.Tifrunner.gnm1.ann1.4PD0PP	arahy.4PD0PP	0.179539	-1.02446	-2.27116	0.0466449	-0.830934	-1.21012
Arachis_hypogaea_newGene_8425	--	-1.15194	-0.569625	-1.17545	-1.28223	-0.828554	-0.923548
arahy.Tifrunner.gnm1.ann1.IUT8LB	arahy.IUT8LB	-2.51026	-5.43493	-6.74493	-3.34709	-6.30422	-5.80817
arahy.Tifrunner.gnm1.ann1.AEP3KG	arahy.AEP3KG	-0.563354	-0.248527	-0.489156	-0.111996	0.0273653	0.11419
arahy.Tifrunner.gnm1.ann1.X3ZR55	arahy.X3ZR55	-0.882333	-0.845813	-2.26783	-1.01104	-1.38546	-1.34371
arahy.Tifrunner.gnm1.ann1.L9FPHH	arahy.L9FPHH	0.0150716	-1.34962	-2.39584	0.0234206	-0.805662	-1.24418
arahy.Tifrunner.gnm1.ann1.QP7RRL	arahy.QP7RRL	0.0618236	-1.14486	-2.72231	-0.292593	-0.881724	-1.8308
arahy.Tifrunner.gnm1.ann1.YBSA05	arahy.YBSA05	0.762449	-0.241578	-1.72104	1.0375	-0.0198976	-1.04958
arahy.Tifrunner.gnm1.ann1.Q7I94B	arahy.Q7I94B	-0.930834	-0.131829	-0.696451	-0.650035	0.0407288	-0.343873
Arachis_hypogaea_newGene_20234	--	0.173181	0.488357	1.29422	-0.335449	-0.00516815	1.18923
arahy.Tifrunner.gnm1.ann1.HB1P9N	arahy.HB1P9N	0.407223	-0.648242	-1.64652	0.628706	-0.343923	-0.839053
arahy.Tifrunner.gnm1.ann1.1944SK	arahy.1944SK	-0.151264	-1.38103	-2.70673	0.0676642	-1.15481	-1.99315
arahy.Tifrunner.gnm1.ann1.5F6K96	arahy.5F6K96	-0.230891	-0.113967	-1.22827	-0.0381867	0.348933	-0.257571
arahy.Tifrunner.gnm1.ann1.72UZ71	arahy.72UZ71	-1.66928	-2.14687	-1.77334	-1.74304	-1.94515	-0.696975
Arachis_hypogaea_newGene_2177	--	-2.32974	-3.27798	-3.34745	-2.83553	-3.06019	-2.78896
Arachis_hypogaea_newGene_19267	--	-0.401974	-1.34798	-2.86354	-0.330163	-1.13128	-1.95701
arahy.Tifrunner.gnm1.ann1.FPQS3Q	arahy.FPQS3Q	-0.00717856	-0.158898	-0.462481	0.306698	-0.200052	-0.233506
arahy.Tifrunner.gnm1.ann1.7VZ02V	arahy.7VZ02V	--	-0.347914	1.64454	-0.459328	-0.754046	-0.048098
arahy.Tifrunner.gnm1.ann1.YZB02J	arahy.YZB02J	-0.711481	-0.569127	-1.74893	-0.124062	0.349608	-0.409337
arahy.Tifrunner.gnm1.ann1.PK5BF1	arahy.PK5BF1	-0.331382	0.304083	0.023267	0.104148	0.0202853	0.186932
arahy.Tifrunner.gnm1.ann1.X5CP5W	arahy.X5CP5W	-2.66205	-3.57298	-4.8269	-1.61007	-3.04253	-3.63213
arahy.Tifrunner.gnm1.ann1.18YQBF	arahy.18YQBF	0.173286	-0.688092	-2.82302	0.369102	-0.268928	-2.04142
arahy.Tifrunner.gnm1.ann1.U5T9YL	arahy.U5T9YL	-2.81756	-5.17728	-6.03583	-2.46821	-3.56856	-4.2371
Arachis_hypogaea_newGene_6210	--	-1.09198	-0.362898	-1.41786	-1.36257	-1.44562	-2.97964
arahy.Tifrunner.gnm1.ann1.XEQF22	arahy.XEQF22	-2.01134	-2.2926	-3.04278	-1.17505	-1.60123	-1.39314
arahy.Tifrunner.gnm1.ann1.TVDX40	arahy.TVDX40	-1.23457	-2.01363	-4.16147	-1.20663	-1.39556	-3.48213
arahy.Tifrunner.gnm1.ann1.G1SUYP	arahy.G1SUYP	-0.134741	-2.32659	-3.41703	0.663286	-1.38607	-2.58063
arahy.Tifrunner.gnm1.ann1.4KW7H9	arahy.4KW7H9	1.37569	0.0636336	-1.39744	1.39568	0.347834	-1.0025
arahy.Tifrunner.gnm1.ann1.86F2TK	arahy.86F2TK	0.895747	-0.608953	-2.16681	0.791998	-0.454722	-1.59488
arahy.Tifrunner.gnm1.ann1.J9AJ01	arahy.J9AJ01	-0.218191	-1.25873	-2.3223	-0.18065	-1.18544	-1.88798
arahy.Tifrunner.gnm1.ann1.PVE8MA	arahy.PVE8MA	-0.256921	-0.255981	-0.0206548	-0.401955	-0.27258	-0.182506
arahy.Tifrunner.gnm1.ann1.F6CLKD	arahy.F6CLKD	-1.15606	-2.33322	-3.25891	-1.26087	-2.33749	-2.41851
arahy.Tifrunner.gnm1.ann1.3PP5US	arahy.3PP5US	-0.997432	-1.01385	-2.51001	-0.52785	0.26153	-0.525465
arahy.Tifrunner.gnm1.ann1.MMUF9T	arahy.MMUF9T	-1.45248	-2.05971	-3.32992	0.200221	-0.380757	-1.06618
arahy.Tifrunner.gnm1.ann1.2C7VNA	arahy.2C7VNA	-2.33916	-3.38399	-3.73009	-1.74762	-2.87564	-2.4689
arahy.Tifrunner.gnm1.ann1.PX7M3V	arahy.PX7M3V	0.0606638	-1.12785	-2.71222	0.0549404	-0.960161	-1.77487
arahy.Tifrunner.gnm1.ann1.QXM1B7	arahy.QXM1B7	1.90743	0.603754	-1.95007	2.01448	0.632525	-1.96058
arahy.Tifrunner.gnm1.ann1.14YEDZ	arahy.14YEDZ	-0.556664	-2.29172	-3.85142	-1.84199	-3.54093	-5.30712
arahy.Tifrunner.gnm1.ann1.YTUI1C	arahy.YTUI1C	-0.0494096	-0.521106	-0.598392	0.123825	-0.217078	-0.101534
arahy.Tifrunner.gnm1.ann1.EB48YM	arahy.EB48YM	3.15228	2.60786	1.30784	3.01212	2.53812	0.900013
arahy.Tifrunner.gnm1.ann1.49ZYT6	arahy.49ZYT6	-0.6871	-1.84465	-3.60761	-0.213496	-1.26106	-2.53331
arahy.Tifrunner.gnm1.ann1.ZQ3F6U	arahy.ZQ3F6U	-0.557669	-1.93429	-4.11081	-0.494783	-1.26153	-3.21277
arahy.Tifrunner.gnm1.ann1.V1P8P6	arahy.V1P8P6	-0.442218	-1.23042	-2.47123	0.119652	-0.78228	-1.59386
arahy.Tifrunner.gnm1.ann1.QW0L8Q	arahy.QW0L8Q	1.27344	0.598149	-2.2192	1.0841	0.751929	-2.24621
arahy.Tifrunner.gnm1.ann1.QDSR7W	arahy.QDSR7W	-0.0435379	-0.609978	-2.94815	0.791402	-0.133995	-2.05307
arahy.Tifrunner.gnm1.ann1.TN6DUA	arahy.TN6DUA	1.08179	0.389128	-3.14056	1.53738	0.694156	-3.36162
arahy.Tifrunner.gnm1.ann1.2I1I1C	arahy.2I1I1C	-0.794859	-1.6729	-2.26932	-0.000673675	-0.412114	-1.244
arahy.Tifrunner.gnm1.ann1.ZS1M1K	arahy.ZS1M1K	-0.363633	-1.56623	-3.34174	-0.347717	-1.92739	-2.89842
arahy.Tifrunner.gnm1.ann1.V5WWJ8	arahy.V5WWJ8	-0.761063	-2.84307	-4.57837	-0.585769	-2.5578	-3.8509
arahy.Tifrunner.gnm1.ann1.T46WBJ	arahy.T46WBJ	-0.870699	-1.98368	-4.40103	0.196212	-1.28393	-3.12469
arahy.Tifrunner.gnm1.ann1.AR01JJ	arahy.AR01JJ	-0.877381	-2.27776	-4.30439	-0.503146	-1.39362	-3.26091
arahy.Tifrunner.gnm1.ann1.26BATJ	arahy.26BATJ	-0.17301	-0.121745	-0.0780999	-0.595915	-0.298412	0.00415829
arahy.Tifrunner.gnm1.ann1.I4CVDG	arahy.I4CVDG	-2.5327	-5.64538	-6.54753	-2.36632	-5.72635	-4.92419
arahy.Tifrunner.gnm1.ann1.Y7HUGW	arahy.Y7HUGW	-0.736764	-1.71943	-2.99724	-0.13408	-1.07266	-1.85452
arahy.Tifrunner.gnm1.ann1.JKC32H	arahy.JKC32H	0.248594	-0.812644	-2.89153	-0.630151	-1.15721	-3.21275
arahy.Tifrunner.gnm1.ann1.WM01M4	arahy.WM01M4	-0.796488	-2.63863	-4.33157	0.122911	-1.32834	-3.32272
arahy.Tifrunner.gnm1.ann1.09KNS5	arahy.09KNS5	-0.551078	-1.58979	-2.97312	-0.0381831	-1.06016	-1.89709
Arachis_hypogaea_newGene_15879	--	-0.102258	-0.0644206	0.160631	0.662674	-0.594358	0.977979
arahy.Tifrunner.gnm1.ann1.NKTC04	arahy.NKTC04	0.519539	-0.462168	-2.8711	0.536297	-0.371607	-2.29454
arahy.Tifrunner.gnm1.ann1.HS3YG3	arahy.HS3YG3	-0.857561	-0.314144	-2.01532	-0.604062	-0.307501	-0.905667
arahy.Tifrunner.gnm1.ann1.5NTT5I	arahy.5NTT5I	-1.01187	-1.10533	-1.50761	-0.619549	-0.938648	-0.739504
arahy.Tifrunner.gnm1.ann1.FXLQ18	arahy.FXLQ18	-0.736716	-1.27741	-1.33997	-1.21332	-1.40628	-1.22895
arahy.Tifrunner.gnm1.ann1.JT11CY	arahy.JT11CY	0.298061	--	--	0.902964	1.17474	0.848853
arahy.Tifrunner.gnm1.ann1.VWE764	arahy.VWE764	-0.14893	-0.113645	1.61335	-1.58959	-2.46883	-1.40604
arahy.Tifrunner.gnm1.ann1.Q4G2HA	arahy.Q4G2HA	0.497265	0.309509	0.902272	-0.73379	-1.26867	-0.881168
arahy.Tifrunner.gnm1.ann1.QN5QPF	arahy.QN5QPF	-1.32382	-0.252616	1.12913	-2.42717	-3.16972	-2.25587
arahy.Tifrunner.gnm1.ann1.H76UH5	arahy.H76UH5	-0.0646391	-0.203641	0.258689	-0.946722	-1.30259	-1.1195
arahy.Tifrunner.gnm1.ann1.G9FEDL	arahy.G9FEDL	-0.483822	-0.722708	-1.35348	-0.453312	-0.841877	-0.949144
Arachis_hypogaea_newGene_11817	--	-1.01932	-1.23755	-0.502828	-0.057435	-1.53219	-1.20936
arahy.Tifrunner.gnm1.ann1.RDBF7Y	arahy.RDBF7Y	1.08998	1.40985	2.68369	0.678068	0.706694	1.89403
Arachis_hypogaea_newGene_62	--	-0.362504	-0.588106	-0.422217	0.743023	0.593912	0.181127
arahy.Tifrunner.gnm1.ann1.8ZP0HC	arahy.8ZP0HC	2.77544	2.09264	3.5836	--	2.28197	3.01389
arahy.Tifrunner.gnm1.ann1.XKLY96	arahy.XKLY96	-1.88976	-1.86825	-1.54492	-0.00572001	-0.184461	-1.55915
arahy.Tifrunner.gnm1.ann1.P3BMC7	arahy.P3BMC7	--	2.06611	3.85347	--	--	2.82808
arahy.Tifrunner.gnm1.ann1.B2K02U	arahy.B2K02U	1.41584	1.85727	1.49725	0.480284	0.861744	1.75978
arahy.Tifrunner.gnm1.ann1.59U9MN	arahy.59U9MN	0.714447	2.64589	4.02601	1.67261	3.81097	5.46579
arahy.Tifrunner.gnm1.ann1.GA28YR	arahy.GA28YR	3.36615	3.53704	3.63046	2.35301	2.85388	3.99661
arahy.Tifrunner.gnm1.ann1.6Q641Y	arahy.6Q641Y	0.656941	1.57771	1.92741	1.87751	3.31071	3.47099
arahy.Tifrunner.gnm1.ann1.85L7WZ	arahy.85L7WZ	3.10308	3.39878	4.32524	2.59758	2.49627	4.31214
arahy.Tifrunner.gnm1.ann1.ERHS70	arahy.ERHS70	2.13905	2.68131	4.11495	1.94328	3.04107	4.37617
arahy.Tifrunner.gnm1.ann1.UI9TT7	arahy.UI9TT7	0.123303	1.22964	1.11722	--	1.52433	2.64953
arahy.Tifrunner.gnm1.ann1.H8CJCB	arahy.H8CJCB	1.54105	1.4789	2.93633	1.58323	1.63868	3.64544
arahy.Tifrunner.gnm1.ann1.NDL7Z2	arahy.NDL7Z2	0.181008	0.0886182	0.33401	0.138764	0.146563	0.593086
arahy.Tifrunner.gnm1.ann1.FD1PW0	arahy.FD1PW0	0.0537108	-0.0954542	-0.247509	0.132003	-0.127739	-0.0965311
arahy.Tifrunner.gnm1.ann1.QTKE08	arahy.QTKE08	1.48785	1.77938	1.87932	0.873808	1.21231	1.682
arahy.Tifrunner.gnm1.ann1.Y73J7P	arahy.Y73J7P	0.0237871	0.202972	-0.318816	0.0105069	0.214105	-0.228694
Arachis_hypogaea_newGene_21727	--	--	0.66137	0.796828	--	0.597648	1.24512
arahy.Tifrunner.gnm1.ann1.T6TKQJ	arahy.T6TKQJ	2.0166	1.90243	1.88449	1.80756	1.79195	1.99298
arahy.Tifrunner.gnm1.ann1.KKNM96	arahy.KKNM96	-0.0726883	-0.141391	0.0520874	-0.0249338	-0.0438263	0.392075
arahy.Tifrunner.gnm1.ann1.2J48HY	arahy.2J48HY	-0.516905	-0.456817	-0.94857	-0.219841	-0.377096	-1.19715
arahy.Tifrunner.gnm1.ann1.B2K02U	arahy.B2K02U	1.41584	1.85727	1.49725	0.480284	0.861744	1.75978
arahy.Tifrunner.gnm1.ann1.QZV9AZ	arahy.QZV9AZ	--	--	4.40042	--	--	2.55302
arahy.Tifrunner.gnm1.ann1.59U9MN	arahy.59U9MN	0.714447	2.64589	4.02601	1.67261	3.81097	5.46579
arahy.Tifrunner.gnm1.ann1.GA28YR	arahy.GA28YR	3.36615	3.53704	3.63046	2.35301	2.85388	3.99661
arahy.Tifrunner.gnm1.ann1.6Q641Y	arahy.6Q641Y	0.656941	1.57771	1.92741	1.87751	3.31071	3.47099
arahy.Tifrunner.gnm1.ann1.85L7WZ	arahy.85L7WZ	3.10308	3.39878	4.32524	2.59758	2.49627	4.31214
arahy.Tifrunner.gnm1.ann1.ERHS70	arahy.ERHS70	2.13905	2.68131	4.11495	1.94328	3.04107	4.37617
arahy.Tifrunner.gnm1.ann1.UI9TT7	arahy.UI9TT7	0.123303	1.22964	1.11722	--	1.52433	2.64953
arahy.Tifrunner.gnm1.ann1.H8CJCB	arahy.H8CJCB	1.54105	1.4789	2.93633	1.58323	1.63868	3.64544
Arachis_hypogaea_newGene_11817	--	-1.01932	-1.23755	-0.502828	-0.057435	-1.53219	-1.20936
arahy.Tifrunner.gnm1.ann1.RDBF7Y	arahy.RDBF7Y	1.08998	1.40985	2.68369	0.678068	0.706694	1.89403
Arachis_hypogaea_newGene_62	--	-0.362504	-0.588106	-0.422217	0.743023	0.593912	0.181127
arahy.Tifrunner.gnm1.ann1.8ZP0HC	arahy.8ZP0HC	2.77544	2.09264	3.5836	--	2.28197	3.01389
arahy.Tifrunner.gnm1.ann1.XKLY96	arahy.XKLY96	-1.88976	-1.86825	-1.54492	-0.00572001	-0.184461	-1.55915
arahy.Tifrunner.gnm1.ann1.P3BMC7	arahy.P3BMC7	--	2.06611	3.85347	--	--	2.82808
