# Supplementary material for: Comparative transcriptome analysis of genes involved in the drought stress response of two peanut (Arachis hypogaea L.) varieties
Source: BMC Plant Biol. 2021 Jan 27;21:64. doi: 10.1186/s12870-020-02761-1 (PMC7839228; doi:10.1186/s12870-020-02761-1)
Supplement: Supplementary file 10 — Additional file 10: Table S9. Primer sequences validated by qRT-PCR in this study. This table provides the primer sequences that were validated by qRT-PCR in this study. [file 12870_2020_2761_MOESM10_ESM.xls]

## Sheet: Sheet1
Gene name	Forward primer(5’-3’)	Reverse primer(5’-3’)
Ahactin	CTGAAAGATTCCGATGCCCTGA	AACCACCACTCAAGACAATGTTACCA
0IPZ2W	TACCACGGGCACTCTATGTCT	TTGGATCACGCTCTTGTCTCT
5X9BCK	GTTGGGACAGTTCATCAGCAT	TAATGCCAAGTATGGACAGACAG
6286TX	GAAACTGATGCCAATGGTAGAA	CGTCCCACTTCTTATCTCCG
6Q641Y	ACTGGTGTCTATGATACCGAAGG	GCCATTCAACAAAACTCCCA
AKPI0I	AGGTGCTGGGTAATAGGGTTG	TCAGGGCTGGGAATTTTACTTA
ELH53L	GGACTCTAACGAAACCAACGA	GCCTTTCACTTTCAGCATCAT
QMC108	TCTAGAATACAACCCTGTGCATAAG	GAGGGACCAATGGATTCTGC
SMYQ1X	CTGCGAGTATTGCGACGAT	TGCTGAAGCCAATGGATAACT
TT8CUF	AGCCTTTGCTGCTGGGTTA	TTCTTCCTCACTTCCTCGGTC
V8INB7	ATTTGAAGGAACGCAAGACG	GCAGCAATAGTTGGTATGGGA
